# Supplementary material for: The Network of Cancer Genes (NCG): a comprehensive catalogue of known and candidate cancer genes from cancer sequencing screens
Source: Genome Biol. 2019 Jan 3;20:1. doi: 10.1186/s13059-018-1612-0 (PMC6317252; doi:10.1186/s13059-018-1612-0)
Supplement: Supplementary file 2 — Table S1. Systems-level properties of cancer genes. Table S2 List of 273 publications describing cancer sequencing screens in NCG. Table S3 Enrichment and depletion of cancer genes in protein functional categories. Table S4 Comparison of systems-level properties between known and candidate cancer genes. (XLSX 122 kb) [file 13059_2018_1612_MOESM2_ESM.xlsx]

## Sheet: Table S1
Table S1. Systems-level properties of cancer genes.
Legend: For each systems-level property reported are the numbers of genes for which data were available, the percentage of annotated genes out of all the genes in each group and the p-values of the comparisons between groups (cancer genes versus the rest of human genes and tumour suppressor genes versus oncogenes). Duplicated genes (genes sharing at least 60% of the original protein sequence leng…
		All human genes (19,549)	All cancer genes (2,372)			Candidate cancer genes (1,661)			Candidate cancer genes in ≥2 screens of same site (104)			Candidate cancer genes in screens with ≥140 donors (711)			Known cancer genes								Rest of human genes (17,177)
															All (711)			TSGs (239)		OGs (239)		p-value (TSGs vs OGs)	n	%
			n	%	p-value (vs rest)	n	%	p-value (vs rest)	n	%	p-value (vs rest)	n	%	p-value (vs rest)	n	%	p-value (vs rest)	n	%	n	%
Gene duplicability	Duplicated genes (60% of sequence length)	2831	306	12.9005	0.01956	217	13.0644	0.07417	21	20.1923	0.126	89	12.5176	0.116	89	12.5176	0.116	18	7.53138	34	14.2259	0.02679	2525	14.6999
Evolutionary origin	Genes in EggNog	18486	2348	98.9882	NA	1643	98.9163	NA	104	100	NA	703	98.8748	NA	705	99.1561	NA	237	99.1632	237	99.1632	NA	16138	100
	Pre-metazoan genes	11624	1586	66.8634	6.13899e-07	1136	68.3925	3.39431e-08	71	68.2692	0.2416	492	69.9858	3.56e-05	450	63.2911	0.404476	168	70.8861	138	58.2278	0.00535843	10038	62.201
Gene expression in human healthy tissues	Union of genes in GTEx and Protein Atlas	18984	2372	100	NA	1661	100	NA	104	100	NA	711	100	NA	711	100	NA	239	100	239	100	NA	16612	96.7
	Genes with concordant annotation	18641	2366	99.7	NA	1655	99.6	NA	104	100	NA	709	99.7	NA	711	100	NA	239	100	239	100	NA	16275	94.7
	Median number of tissues (out of 43)	40	40	NA	0.0021	38	NA	0.0068	41	NA	0.078	41	NA	3e-07	43	NA	2.2e-16	43	NA	42	NA	2.1e-05	40	NA
Protein expression in human healthy tissues	Proteins in Protein Atlas	13001	1799	75.8	NA	1202	72.3	NA	87	83.7	NA	542	76.2	NA	597	84	NA	202	84.5188	201	84.1004	NA	11202	65.2
	Median number of tissues (out of 44)	37	37	NA	0.00055	36	NA	0.9	37	NA	0.43	38	NA	0.0077	40	NA	9.5e-11	41	NA	37	NA	0.0059	37	NA
Gene essentiality	Union of genes in PICKLES and OGEE	18833	2372	100	NA	1661	100	NA	104	100	NA	711	100	NA	711	100	NA	239	100	239	100	NA	16461	95.8316
	Genes with concordant annotation	18778	2370	99.9157	NA	1659	99.8796	NA	104	100	NA	711	100	NA	711	100	NA	239	100	239	100	NA	16408	95.5231
	Essential in ≥1 cell line	12099	1577	66.5401	0.0217	1035	62.387	0.1629	80	76.9231	0.00731	489	68.7764	0.0117	542	76.2307	1.327e-11	193	80.7531	174	72.8033	0.0509	10522	64.1273
	Median % of cell lines (out of 177)	3.39	3.47	NA	0.28	3.38	NA	0.46	3.43	NA	0.59	3.57	NA	0.14	4.55	NA	0.0031	6.82	NA	4.57	NA	0.014	2.99	NA
Protein complexes	Union of proteins in CORUM, HPRD and Reactome	8080	1414	59.6121	2.27653e-81	879	52.9199	1.72496e-28	79	75.9615	2.17e-14	413	58.0872	3.85e-24	535	75.2461	3.51014e-83	184	76.9874	185	77.4059	1	6666	38.8077
Protein-protein interactions (whole network)	Union of nodes in BioGRID, MIntAct, DIP and HPRD	16322	2203	92.8752	NA	1502	90.4275	NA	99	95.1923	NA	666	93.6709	NA	701	98.5935	NA	239	100	237	99.1632	NA	14119	82.1971
	Median degree (d)	17	28	NA	5.30152e-65	20	NA	1.33885e-10	39	NA	1.82e-10	26.5	NA	3.3e-17	51	NA	1.71265e-107	52	NA	49	NA	0.258621	15	1
	Median betweenness (b)	1714.7	4247.8	NA	1.51631e-55	2410.5	NA	4.04434e-09	8691.67	NA	1.13e-09	3997.3	NA	3.79e-16	11363.2	NA	3.15645e-92	12018.7	NA	11363.2	NA	0.621662	1493.61	1
	Median clustering coefficient (c)	0.0698499	0.0806452	NA	1.0677e-08	0.0750667	NA	0.0373481	0.074446	NA	0.551	0.0806695	NA	0.00058	0.0888585	NA	5.65268e-14	0.0863636	NA	0.0909091	NA	0.153041	0.0666667	1
Protein-protein interactions (high-throughput screens only)	Union of nodes from BioGRID, MIntAct, DIP and HPRD	15272	2083	87.8162	NA	1404	84.5274	NA	93	89.4231	NA	630	88.6076	NA	679	95.4993	NA	236	98.7448	224	93.7238	NA	13189	76.7829
	Median degree (d)	28	38	NA	1.5375e-21	28	NA	0.00954392	54	NA	1.82e-10	38	NA	3.3e-17	60	NA	1.04461e-42	64	NA	48	NA	0.043	26	NA
	Median betweenness (b)	1774.33	3100.36	NA	9.60105e-22	1882.05	NA	0.00435669	6559.82	NA	1.13e-09	3149.32	NA	3.79e-16	6743.88	NA	5.63139e-41	8142.66	NA	5203.31	NA	0.133162	1613.31	NA
	Median clustering coefficient (c)	0.012	0.0134476	NA	0.000699133	0.0127686	NA	0.708123	0.014319	NA	0.551	0.0142692	NA	0.00058	0.0155498	NA	1.34864e-08	0.0144257	NA	0.0149374	NA	0.536168	0.0116144	NA
miRNA-target interactions (whole network)	Union of genes from miRTarBase and miRecords	14649	2034	85.7504	NA	1358	81.758	NA	91	87.5	NA	610	85.7947	NA	676	95.0774	NA	231	96.6527	223	93.3054	NA	12615	73.4412
	Median degree (d)	14	17	NA	8.796e-11	15	NA	0.09532	22	NA	0.00587	17	NA	0.000469	23	NA	6.05145e-21	24	NA	23	NA	0.4058	14	NA
	Median betweenness (b)	1509.47	2487.05	NA	6.57769e-22	1827.94	NA	0.0004769	4519.09	NA	1.97e-05	2534.19	NA	1.97e-05	4237.03	NA	1.51482e-35	3828.2	NA	4419.71	NA	0.2478	1383.66	NA
miRNA-target interactions (high-throughput screens only)	Union of genes from miRTarBase and miRecords	12001	1712	72.2	NA	1120	67.4	NA	81	77.8846	NA	519	72.9958	NA	592	83.3	NA	208	87	188	79.7	NA	10289	59.89
	Median degree	21	23	NA	0.0112	21	NA	0.777	25	NA	0.264	23	NA	0.129	29	NA	3.61e-05	26	NA	31	NA	0.116	21	NA
	Median betweenness	818.1	1048	NA	0.000107	790	NA	0.374	1336.54	NA	0.146	1078.28	NA	0.012	1684	NA	1.44e-08	1468.31	NA	1604.63	NA	0.431	789.12	NA
Expression in cancer cell lines	Genes in CCLE	18624	2354	99.2	NA	1647	99.1	NA	103	99	NA	704	99	NA	707	99.4	NA	238	99.5816	238	99.5816	NA	16270	94.7
	Genes in CLP	16259	2174	91.6	NA	1505	90.6	NA	94	90.4	NA	643	90.4	NA	669	94.1	NA	225	94.1423	228	95.3975	NA	14085	82
	Genes in GNE	18967	2371	100	NA	1661	100	NA	104	100	NA	711	100	NA	710	99.9	NA	239	100	239	100	NA	16566	96.4

## Sheet: Table S2
Table S2. List of 273 publications decribing cancer sequencing screens in NCG6.0.
Legend: For each publication, provided are the number of cancer genes and cancer donors, the cancer primary site, the cancer type as reported in the publication, the methods used to identify cancer types, a description of the method and whether the study is part of the TCGA or ICGC consortia. Recurrence indicates that a gene was considered as a cancer driver if it was mutated recurrently within a…
Publication	Cancer genes (n)	Cancer donors (n)	Cancer primary site(s)	Cancer type(s)	Method(s)	Description	TCGA/ICGC
[1]	14	32	head and neck	squamous head and neck cancer	Recurrence	Genes mutated in at least 2 samples or genes mutated in only one sample but with a functionally related gene mutated in another sample.	-
[2]	8	23	esophagus	esophageal (squamous and adenocarcinoma)	Recurrence	Genes mutated in at least 3 samples.	-
[3]	13	20	head and neck	oral squamous cell carcinoma	Youn [274] OncodriveFM [275]	Youn et al. derive a cancer driver score for mutations based on their impact on protein function and the abundance of the mutation compared to the background mutation rate. A different background mutation rate is calculated for each sample. OncodriveFM measures the bias towards the accumulation of variants with high functional impact in a gene or a group of genes as an indicator of positive selec…	-
[4]	25	22	blood	acute lymphocytic leukemia	Recurrence	Genes mutated in at least 2 samples.	-
[5]	6	45	adrenal gland	adrenocortical carcinoma	MutSig [276]	MutSigCV estimates the positive selection acting on genes during tumourigenesis based on a mutation rate higher than the background mutation rate, a mutation hotspot within the gene as well as conservation of the mutated positions. Compared to previous versions, MutSigCV improves the background mutation rate estimate by adding also neighbouring genes into the estimation of the background mutation…	-
[6]	41	456	pancreas	pancreatic cancer (all histologies)	HotNet2 [125] OncodriveFM [275] MutSig [276]	HotNet2 identifies mutated gene networks and subnetworks in cancer samples. In comparison to single gene mutation analysis, this approach improves the identification of rarely mutated genes in large, broad datasets. OncodriveFM measures the bias toward the accumulation of variants with high functional impact in a gene or a group of genes as an indicator of positive selection. MutSigCV estimates t…	-
[7]	299	9423	multiple	pan-cancer adult	PanSoftWare [7]	PanSoftware is the combination of 26 computational tools: 8 tools on gene level, 12 tools on mutation level, 2 Omic/network tools, 2 druggability tools, and two tools that were developed to combine several scores.	TCGA
[8]	9	17	bladder	bladder cancer	Recurrence	Genes mutated in at least 3 samples.	-
[9]	6	103	breast	breast cancer	MutSig [276]	MutSig estimates the positive selection acting on genes during tumourigenesis based on a mutation rate higher than the background mutation rate, a mutation hotspot within the gene as well as conservation of the mutated positions.	-
[10]	25	112	prostate	prostate cancer	MutSig [276]	MutSig estimates the positive selection acting on genes during tumourigenesis based on a mutation rate higher than the background mutation rate, a mutation hotspot within the gene as well as conservation of the mutated positions.	-
[11]	21	47	soft tissue	soft tissue sarcoma	Recurrence	Genes mutated in at least 2 samples or genes mutated in one sample and belonging to the ephrin receptor tyrosine kinase family or tyrosine kinases.	-
[12]	3	9	colorectal	colorectal adenocarcinoma	MutSig [276]	MutSig estimates the positive selection acting on genes during tumourigenesis based on a mutation rate higher than the background mutation rate, a mutation hotspot within the gene as well as conservation of the mutated positions.	-
[13]	2	6	bone	chondroblastoma	Recurrence	Genes mutated in all samples.	-
[14]	16	39	soft tissue	angiosarcoma	Greenman [277]	This model first estimates the background mutation rate without selection pressure. If a gene is mutated more frequently than the background mutation rate, this is likely to be a result of the selection pressure.	-
[15]	11	45	prostate	prostate cancer	Recurrence	Genes mutated in at least 4% of the samples.	-
[16]	11	25	skin	melanoma	MutSig [276]	MutSig estimates the positive selection acting on genes during tumourigenesis based on a mutation rate higher than the background mutation rate, a mutation hotspot within the gene as well as conservation of the mutated positions.	-
[17]	6	7	brain	oligodendroglioma	Recurrence	Genes mutated in at least 2 samples.	-
[18]	16	99	pancreas	pancreatic ductal adenocarcinoma	MuSiC [278]	MuSiC identifies driver mutations that occur more frequently than the background mutation rate. It also uses clinical data as well as sequence-based inputs to find correlations among mutation sites, affected genes and pathways.	-
[19]	25	236	skin	skin basal cell carcinoma	MutSig [276] TumOnc [19]	MutSigCV estimates the positive selection acting on genes during tumourigenesis based on a mutation rate higher than the background mutation rate, a mutation hotspot within the gene as well as conservation of the mutated positions. Compared to previous versions, MutSigCV improves the background mutation rate estimate by adding also neighbouring genes into the estimation of the background mutation…	-
[20]	2	15	brain	craniopharyngioma	MutSig [276]	MutSig estimates the positive selection acting on genes during tumourigenesis based on a mutation rate higher than the background mutation rate, a mutation hotspot within the gene as well as conservation of the mutated positions.	-
[21]	2	65	bone	Ewing sarcoma	Recurrence	Genes mutated in at least 4 samples.	-
[22]	5	36	brain	diffuse intrinsic pontine glioma	Recurrence	Genes mutated in at least 20% of samples.	-
[23]	10	217	pleura	malignant pleural mesothelioma	MuSiC [278]	MuSiC identifies driver mutations that occur more frequently than the background mutation rate. It also uses clinical data as well as sequence-based inputs to find correlations among mutation sites, affected genes and pathways.	-
[24]	52	1144	lung	lung cancer (all histologies)	MutSig [276]	MutSig2CV is a combination of MutSigCV, MutSigCL and MutSigFN. These three methods identify mutated genes based on the significance of the mutation burden, the clustering of mutations in hotspots and the functional impact of the mutations, respectively. Results are combined into one p value for each gene.	-
[25]	28	363	hepatobiliary	hepatocellular carcinoma	MutSig [276] Recurrence	MutSig2CV is a combination of MutSigCV, MutSigCL and MutSigFN. These three methods identify mutated genes based on the significance of the mutation burden, the clustering of mutations in hotspots and the functional impact of the mutations, respectively. Results are combined into one p value for each gene. Recurrence = In addition to the genes predicted by MutSig2CV, also genes with q values close…	TCGA
[26]	14	150	pancreas	pancreatic ductal adenocarcinoma	MutSig [276]	MutSig estimates the positive selection acting on genes during tumourigenesis based on a mutation rate higher than the background mutation rate, a mutation hotspot within the gene as well as conservation of the mutated positions.	TCGA
[27]	3	206	soft tissue	soft tissue sarcoma	MuSiC [278]	MuSiC identifies driver mutations that occur more frequently than the background mutation rate. It also uses clinical data as well as sequence-based inputs to find correlations among mutation sites, affected genes and pathways.	TCGA
[28]	13	333	prostate	prostate cancer	MutSig [276]	MutSig2CV is a combination of MutSigCV, MutSigCL and MutSigFN. These three methods identify mutated genes based on the significance of the mutation burden, the clustering of mutations in hotspots and the functional impact of the mutations, respectively. Results are combined into one p value for each gene.	TCGA
[29]	11	161	kidney	papillary renal cell carcinoma	MutSig [276]	MutSigCV estimates the positive selection acting on genes during tumourigenesis based on a mutation rate higher than the background mutation rate, a mutation hotspot within the gene as well as conservation of the mutated positions. Compared to previous versions, MutSigCV improves the background mutation rate estimate by adding also neighbouring genes into the estimation of the background mutation…	TCGA
[30]	11	164	esophagus	esophageal (squamous and adenocarcinoma)	MutSig [276]	MutSigCV estimates the positive selection acting on genes during tumourigenesis based on a mutation rate higher than the background mutation rate, a mutation hotspot within the gene as well as conservation of the mutated positions. Compared to previous versions, MutSigCV improves the background mutation rate estimate by adding also neighbouring genes into the estimation of the background mutation…	TCGA
[31]	14	192	cervix	cervical cancer (all histologies)	MutSig [276]	MutSig2CV is a combination of MutSigCV, MutSigCL and MutSigFN. These three methods identify mutated genes based on the significance of the mutation burden, the clustering of mutations in hotspots and the functional impact of the mutations, respectively. Results are combined into one p value for each gene.	TCGA
[32]	12	49	adrenal gland	adrenocortical adenoma	MutSig [276] Recurrence	MutSigCV estimates the positive selection acting on genes during tumourigenesis based on a mutation rate higher than the background mutation rate, a mutation hotspot within the gene as well as conservation of the mutated positions. Compared to previous versions, MutSigCV improves the background mutation rate estimate by adding also neighbouring genes into the estimation of the background mutation…	-
[33]	75	1122	brain	pan-glioma	MutSig [276]	MutSigCV estimates the positive selection acting on genes during tumourigenesis based on a mutation rate higher than the background mutation rate, a mutation hotspot within the gene as well as conservation of the mutated positions. Compared to previous versions, MutSigCV improves the background mutation rate estimate by adding also neighbouring genes into the estimation of the background mutation…	TCGA
[34]	12	15	hepatobiliary	cholangiocarcinoma	MutSig [276]	MutSigCV estimates the positive selection acting on genes during tumourigenesis based on a mutation rate higher than the background mutation rate, a mutation hotspot within the gene as well as conservation of the mutated positions. Compared to previous versions, MutSigCV improves the background mutation rate estimate by adding also neighbouring genes into the estimation of the background mutation…	-
[35]	20	94	esophagus	esophageal squamous carcinoma	Recurrence	Genes mutated in at least 2 samples.	-
[36]	10	38	blood	multiple myeloma	MutSig [276]	MutSig estimates the positive selection acting on genes during tumourigenesis based on a mutation rate higher than the background mutation rate, a mutation hotspot within the gene as well as conservation of the mutated positions.	-
[37]	20	894	kidney	renal cancer (all histologies)	MutSig [276] Literature	MutSigCV estimates the positive selection acting on genes during tumourigenesis based on a mutation rate higher than the background mutation rate, a mutation hotspot within the gene as well as conservation of the mutated positions. Compared to previous versions, MutSigCV improves the background mutation rate estimate by adding also neighbouring genes into the estimation of the background mutation…	-
[38]	14	57	uterus	uterine carcinosarcoma	MutSig [276]	MutSig estimates the positive selection acting on genes during tumourigenesis based on a mutation rate higher than the background mutation rate, a mutation hotspot within the gene as well as conservation of the mutated positions.	TCGA
[39]	10	80	stomach	diffuse gastric adenocarcinoma	MutSig [276]	MutSig2CV is a combination of MutSigCV, MutSigCL and MutSigFN. These three methods identify mutated genes based on the significance of the mutation burden, the clustering of mutations in hotspots and the functional impact of the mutations, respectively. Results are combined into one p value for each gene.	-
[40]	12	40	blood	cutaneous T cell lymphoma	MuSiC [278]	MuSiC identifies driver mutations that occur more frequently than the background mutation rate. It also uses clinical data as well as sequence-based inputs to find correlations among mutation sites, affected genes and pathways.	-
[41]	28	98	head and neck	nasopharyngeal carcinoma	Literature Paper-specific	Genes in the Cancer Gene Census; genes with mutations affecting functional domains; genes with mutations predicted deleterious by SIFT or PolyPhen-2; genes previously involved in carcinogenesis.	-
[42]	68	817	breast	breast cancer	MutSig [276]	MutSigCV estimates the positive selection acting on genes during tumourigenesis based on a mutation rate higher than the background mutation rate, a mutation hotspot within the gene as well as conservation of the mutated positions. Compared to previous versions, MutSigCV improves the background mutation rate estimate by adding also neighbouring genes into the estimation of the background mutation…	TCGA
[43]	5	50	brain	meningioma	Recurrence	Genes mutated in at least 2 samples.	-
[44]	1	112	bone	Ewing sarcoma	MutSig [276]	MutSig2CV is a combination of MutSigCV, MutSigCL and MutSigFN. These three methods identify mutated genes based on the significance of the mutation burden, the clustering of mutations in hotspots and the functional impact of the mutations, respectively. Results are combined into one p value for each gene.	-
[45]	5	101	kidney	clear cell renal cancer	Greenman [277]	This model first estimates the background mutation rate without selection pressure. If a gene is mutated more frequently than the background mutation rate, this is likely to be a result of the selection pressure.	-
[46]	15	39	blood	acute lymphoblastic leukemia	MuSiC [278]	MuSiC identifies driver mutations that occur more frequently than the background mutation rate. It also uses clinical data as well as sequence-based inputs to find correlations among mutation sites, affected genes and pathways.	-
[47]	7	10	prostate	prostate cancer	Recurrence	Genes mutated in at least 6 samples.	-
[48]	26	188	lung	lung adenocarcinoma	MuSiC [278]	MuSiC identifies driver mutations that occur more frequently than the background mutation rate. It also uses clinical data as well as sequence-based inputs to find correlations among mutation sites, affected genes and pathways.	-
[49]	5	8	blood	acute myeloid leukemia	Recurrence	Genes mutated in at least 2 samples.	-
[50]	16	50	blood	acute myeloid leukemia	Recurrence	Genes mutated in at least 2 samples.	-
[51]	26	16	esophagus	esophageal adenocarcinoma	MutSig [276]	MutSig estimates the positive selection acting on genes during tumourigenesis based on a mutation rate higher than the background mutation rate, a mutation hotspot within the gene as well as conservation of the mutated positions.	-
[52]	18	140	kidney	non-clear cell renal cancer	Wood [279]	A gene is considered as a cancer gene when it has at least one nonsynonymous mutation in both its discovery and validation screen and if the total number of mutations per nucleotide sequenced is higher than a chosen minimum threshold. Mutations are ranked based on occurring more often than expected based on the background mutation rate.	-
[53]	7	23	brain	neuroblastoma	Paper-specific	Genes with mutations in COSMIC and in pathways enriched for mutations using a permutation null method.	-
[54]	1	5	blood	chronic lymphocytic leukemia	Recurrence	Genes mutated in at least 2 samples.	-
[55]	37	53	hepatobiliary	cholangiocarcinoma	MutSig [276]	MutSigCV estimates the positive selection acting on genes during tumourigenesis based on a mutation rate higher than the background mutation rate, a mutation hotspot within the gene as well as conservation of the mutated positions. Compared to previous versions, MutSigCV improves the background mutation rate estimate by adding also neighbouring genes into the estimation of the background mutation…	TCGA
[56]	38	97	penis	penile squamous cancer	IntOGen [280] Literature	IntOGen is a combination of OncodriveFM and OncodriveCLUST. These tools detect positive selection of mutations and identify genes with mutations clustered into particular genomic regions. Literature = genes that were not identified in the MutSig5000 set [119] were filtered out.	-
[57]	10	316	esophagus	esophageal adenocarcinoma	Pathscan [281]	PathScan tests the significance of co-occurring pathway mutations which may all contribute to tumour development. PathScan accounts for the difference of mutation rates due to gene length. Furthermore, it applies the Fisher-Lancaster theory to combine individual probabilities into a multiple sample value. This improves the distinction between few highly mutated genes and many genes mutated in onl…	-
[58]	5	173	adrenal gland	pheochromocytoma, paraganglioma	MutSig [276]	MutSig estimates the positive selection acting on genes during tumourigenesis based on a mutation rate higher than the background mutation rate, a mutation hotspot within the gene as well as conservation of the mutated positions.	TCGA
[59]	14	39	brain	astrocytoma	Recurrence	Genes mutated in at least 2 samples.	-
[60]	1	50	small intestine	neuroendocrine tumour	Wood [279]	A gene is considered as a cancer gene when it has at least one nonsynonymous mutation in both its discovery and validation screen and if the total number of mutations per nucleotide sequenced is higher than a chosen minimum threshold. Mutations are ranked based on occurring more often than expected based on the background mutation rate.	-
[61]	23	27	hepatobiliary	hepatocellular carcinoma	Paper-specific	The probability of the number of protein-altering mutations under the given mutation rate and gene length was calculated. The genomic region was divided into 1-Mb bins and the mutation rates for point mutations and indels were estimated separately. Mutations in non-coding regions were used for mutation rate estimation and the number of nonsynonymous sites was counted for each gene. The expected n…	-
[62]	28	300	hepatobiliary	pan-liver	Paper-specific	Genes enriched for mutations compared to a sample specific background mutation rate, taking into account sequence context and gene length.	-
[63]	18	121	esophagus	esophageal squamous carcinoma	MutSig [276]	MutSigCV estimates the positive selection acting on genes during tumourigenesis based on a mutation rate higher than the background mutation rate, a mutation hotspot within the gene as well as conservation of the mutated positions. Compared to previous versions, MutSigCV improves the background mutation rate estimate by adding also neighbouring genes into the estimation of the background mutation…	-
[64]	16	110	lung	small cell lung cancer	Paper-specific	Comparison of observed and expected mutation rates after correcting for expressed genes, spatial clustering of mutations, enrichment for predicted damaging mutations, comparison with relevant genes established in SCLC mouse models, and genes in COSMIC.	-
[65]	4	2	kidney	clear cell renal cancer	Literature	The authors focused on four known driver genes for kidney cancer and investigated their clonality in multiregion sequencing.	-
[66]	11	10	kidney	clear cell renal cancer	Literature	Genes previously identified in the TCGA paper [161].	-
[67]	1	185	colorectal	colorectal adenocarcinoma	Recurrence	Genes mutated in >18% of samples.	-
[68]	90	619	colorectal	colorectal adenocarcinoma	MutSig [276]	MutSigCV estimates the positive selection acting on genes during tumourigenesis based on a mutation rate higher than the background mutation rate, a mutation hotspot within the gene as well as conservation of the mutated positions. Compared to previous versions, MutSigCV improves the background mutation rate estimate by adding also neighbouring genes into the estimation of the background mutation…	-
[69]	2	15	kidney	renal angiomyolipoma	Recurrence	Genes mutated in14 of 15 samples.	-
[70]	49	52	uterus	endometrial cancer	MutSig [276]	MutSig2CV is a combination of MutSigCV, MutSigCL and MutSigFN. These three methods identify mutated genes based on the significance of the mutation burden, the clustering of mutations in hotspots and the functional impact of the mutations, respectively. Results are combined into one p value for each gene.	-
[71]	23	160	small intestine	ampullary adenocarcinoma	MutSig [276]	MutSigCV estimates the positive selection acting on genes during tumourigenesis based on a mutation rate higher than the background mutation rate, a mutation hotspot within the gene as well as conservation of the mutated positions. Compared to previous versions, MutSigCV improves the background mutation rate estimate by adding also neighbouring genes into the estimation of the background mutation…	-
[72]	1	25	adrenal gland	adrenocortical adenoma	MutSig [276]	MutSig estimates the positive selection acting on genes during tumourigenesis based on a mutation rate higher than the background mutation rate, a mutation hotspot within the gene as well as conservation of the mutated positions.	-
[73]	9	17	lung	non-small cell lung cancer	MuSiC [278]	MuSiC identifies driver mutations that occur more frequently than the background mutation rate. It also uses clinical data as well as sequence-based inputs to find correlations among mutation sites, affected genes and pathways.	-
[74]	9	61	prostate	prostate cancer	Paper-specific	For each gene, the probability of obtaining the observed set of mutations given the observed background mutation rates was calculated. P-values were converted to q-values using Benjamini-Hochberg FDR. Genes that were previously reported involved in prostate cancer were excluded before calculating the background mutation rate.	-
[75]	1	3	blood	myelodysplasia	Recurrence	Genes mutated in at least 2 samples.	-
[76]	3	1	blood	acute myeloid leukemia	Recurrence	Genes mutated in at least 2 samples.	-
[77]	77	914	multiple	pan-cancer paediatric	MuSiC [278]	MuSiC identifies driver mutations that occur more frequently than the background mutation rate. It also uses clinical data as well as sequence-based inputs to find correlations among mutation sites, affected genes and pathways.	-
[78]	21	9	bladder	bladder cancer	Wood [279] Recurrence	A gene is considered as a cancer gene when it has at least one nonsynonymous mutation in both its discovery and validation screen and if the total number of mutations per nucleotide sequenced is higher than a chosen minimum threshold. Mutations are ranked based on occurring more often than expected based on the background mutation rate. Recurrence was defined as genes mutated in >5% of samples.	-
[79]	10	24	hepatobiliary	hepatocellular carcinoma	Recurrence	Genes mutated in at least 3 samples.	-
[80]	2	2	blood	mediastinal B-cell lymphoma	Recurrence	Genes mutates in 2 samples.	-
[81]	23	10	kidney	clear cell renal cancer	Wood [279]	A gene is considered as a cancer gene when it has at least one nonsynonymous mutation in both its discovery and validation screen and if the total number of mutations per nucleotide sequenced is higher than a chosen minimum threshold. Mutations are ranked based on occurring more often than expected based on the background mutation rate.	-
[82]	37	99	bladder	bladder cancer	Wood [279]	A gene is considered as a cancer gene when it has at least one nonsynonymous mutation in both its discovery and validation screen and if the total number of mutations per nucleotide sequenced is higher than a chosen minimum threshold. Mutations are ranked based on occurring more often than expected based on the background mutation rate.	-
[83]	11	36	blood	acute myeloid leukemia	MutSig [276]	MutSigCV estimates the positive selection acting on genes during tumourigenesis based on a mutation rate higher than the background mutation rate, a mutation hotspot within the gene as well as conservation of the mutated positions. Compared to previous versions, MutSigCV improves the background mutation rate estimate by adding also neighbouring genes into the estimation of the background mutation…	-
[84]	18	19	skin	mucosal melanoma	Recurrence	Genes mutated in at least 30% of the mucosal samples compared to cutaneous samples and genes with a p value <0.05 and false discovery rate <20% (Fisher’s test).	-
[85]	12	121	skin	melanoma	InVEx [85]	InVEx is a permutation-based framework which uses intron and UTR sequences in a gene locus to estimate gene-specific basal mutation rates. This leads to more accurate estimations of mutation selection in each gene.	-
[86]	19	40	blood	acute lymphocytic leukemia	Recurrence	Genes mutated in at least 2 samples.	-
[87]	10	10	hepatobiliary	hepatocellular carcinoma	Paper-specific	The statistical significance of the differences between the mutation rates of the mutated genes and the background rate was determined using the χ-squared test or Fisher's exact test. The gene mutation rate was calculated as the number of nonsynonymous mutations in a given gene in the cohort divided by the total number of covered bases in the exons of that gene. The background mutation rate was c…	-
[88]	26	18	head and neck	squamous head and neck cancer	MuSiC [278]	MuSiC identifies driver mutations that occur more frequently than the background mutation rate. It also uses clinical data as well as sequence-based inputs to find correlations among mutation sites, affected genes and pathways.	-
[89]	8	30	blood	acute promyelocytic leukemia	Paper-specific	Genes with higher mutation levels than in the 1000 Genomes project and more connected than the random expectation.	-
[90]	25	182	lung	lung adenocarcinoma	InVEx [85]	InVEx is a permutation-based framework which uses intron and UTR sequences in a gene locus to estimate gene-specific basal mutation rates. This leads to more accurate estimations of mutation selection in each gene.	-
[91]	26	105	blood	natural killer/T cell lymphoma	MuSiC [278]	MuSiC identifies driver mutations that occur more frequently than the background mutation rate. It also uses clinical data as well as sequence-based inputs to find correlations among mutation sites, affected genes and pathways.	-
[92]	6	10	pancreas	pancreatic neuroendocrine tumours	Recurrence	Genes mutated in at least two samples and one gene that was only mutated in one sample but belongs to the same pathway as one of the recurrent genes. Only the 6 genes that were found recurrently mutated in the validation cohort were considered candidates.	-
[93]	5	32	hepatobiliary	cholangiocarcinoma	Wood [279]	A gene is considered as a cancer gene when it has at least one nonsynonymous mutation in both its discovery and validation screen and if the total number of mutations per nucleotide sequenced is higher than a chosen minimum threshold. Mutations are ranked based on occurring more often than expected based on the background mutation rate.	-
[94]	7	23	uvea	melanoma	Recurrence Literature	Genes mutated in at least 2 samples. Literature = genes previously reported as drivers in uveal melanoma.	-
[95]	4	23	brain	low grade glioma	Recurrence	Genes mutated in >75% of the cohort.	-
[96]	82	24	pancreas	pancreatic ductal adenocarcinoma	Wood [279]	A gene is considered as a cancer gene when it has at least one nonsynonymous mutation in both its discovery and validation screen and if the total number of mutations per nucleotide sequenced is higher than a chosen minimum threshold. Mutations are ranked based on occurring more often than expected based on the background mutation rate.	-
[97]	4	8	ovary	ovarian clear-cell carcinoma	Recurrence	Genes mutated in at least 2 samples.	-
[98]	8	60	brain	medulloblastoma	MutSig [276]	MutSig estimates the positive selection acting on genes during tumourigenesis based on a mutation rate higher than the background mutation rate, a mutation hotspot within the gene as well as conservation of the mutated positions.	ICGC
[99]	4	96	brain	astrocytoma	MuSiC [278]	MuSiC identifies driver mutations that occur more frequently than the background mutation rate. It also uses clinical data as well as sequence-based inputs to find correlations among mutation sites, affected genes and pathways.	-
[100]	8	25	soft tissue	soft tissue sarcoma	Recurrence	Genes mutated in at least 2 samples.	-
[101]	28	108	lung	lung adenocarcinoma	InVEx [85]	InVEx is a permutation-based framework which uses intron and UTR sequences in a gene locus to estimate gene-specific basal mutation rates. This leads to more accurate estimations of mutation selection in each gene.	-
[102]	1	30	stomach	diffuse gastric adenocarcinoma	Recurrence	Genes mutated in at least 7 samples.	-
[103]	19, 47, 9, 2, 3	183, 134, 58, 8, 58	breast, lung, ovary, pancreas, prostate	breast cancer, lung cancer (all histologies), ovarian cancer, pancreatic ductal adenocarcinoma, prostate cancer	Wood [279]	A gene is considered as a cancer gene when it has at least one nonsynonymous mutation in both its discovery and validation screen and if the total number of mutations per nucleotide sequenced is higher than a chosen minimum threshold. Mutations are ranked based on occurring more often than expected based on the background mutation rate.	-
[104]	127	3281	multiple	pan-cancer adult	MuSiC [278]	MuSiC identifies driver mutations that occur more frequently than the background mutation rate. It also uses clinical data as well as sequence-based inputs to find correlations among mutation sites, affected genes and pathways.	-
[105]	50	426	blood	T-cell leukemia/lymphoma	MutSig [276]	MutSigCV estimates the positive selection acting on genes during tumourigenesis based on a mutation rate higher than the background mutation rate, a mutation hotspot within the gene as well as conservation of the mutated positions. Compared to previous versions, MutSigCV improves the background mutation rate estimate by adding also neighbouring genes into the estimation of the background mutation…	-
[106]	1	6	blood	splenic marginal zone lymphoma	Recurrence	Genes mutated in at least 3 samples.	-
[107]	1	6	blood	myeloproliferative neoplasm	Recurrence	Gene mutated in all 6 samples.	-
[108]	1	20	soft tissue	rhabdomyosarcoma	Recurrence	Genes mutated in at least 2 samples.	-
[109]	3	71	retina	retinoblastoma	MutSig [276] Recurrence	MutSigCV estimates the positive selection acting on genes during tumourigenesis based on a mutation rate higher than the background mutation rate, a mutation hotspot within the gene as well as conservation of the mutated positions. Compared to previous versions, MutSigCV improves the background mutation rate estimate by adding also neighbouring genes into the estimation of the background mutation…	-
[110]	14	92	bone	osteosarcoma	Recurrence IntOGen [280]	Genes mutated in at least 2 samples. IntOGen is a combination of OncodriveFM and OncodriveCLUST, which identifies genes with mutations clustered into particular regions. Both these tools detect positive selection of mutations.	-
[111]	17	31	kidney	papillary renal cell carcinoma	MutSig [276] IntOGen [280]	MutSigCV estimates the positive selection acting on genes during tumourigenesis based on a mutation rate higher than the background mutation rate, a mutation hotspot within the gene as well as conservation of the mutated positions. Compared to previous versions, MutSigCV improves the background mutation rate estimate by adding also neighbouring genes into the estimation of the background mutation…	-
[112]	15	147	skin	melanoma	MuSiC [278]	MuSiC identifies driver mutations that occur more frequently than the background mutation rate. It also uses clinical data as well as sequence-based inputs to find correlations among mutation sites, affected genes and pathways.	-
[113]	13	213	skin	melanoma	MutSig [276]	MutSigCV estimates the positive selection acting on genes during tumourigenesis based on a mutation rate higher than the background mutation rate, a mutation hotspot within the gene as well as conservation of the mutated positions. Compared to previous versions, MutSigCV improves the background mutation rate estimate by adding also neighbouring genes into the estimation of the background mutation…	-
[114]	39	113	blood	follicular lymphoma	MuSiC [278]	MuSiC identifies driver mutations that occur more frequently than the background mutation rate. It also uses clinical data as well as sequence-based inputs to find correlations among mutation sites, affected genes and pathways.	-
[115]	33	22	thyroid	anaplastic thyroid carcinoma	Literature Recurrence	Literature= genes previously related to thyroid malignancy or cancer genes from Vogelstein [285]. Recurrence = COSMIC genes mutated in at least 3 samples.	-
[116]	20	149	blood	chronic lymphocytic leukemia	MutSig [276]	MutSig estimates the amount of positive selection on genes during tumourigenesis based on a mutation rate higher than the background mutation rate, a mutation hotspot within the gene as well as conservation of the mutated positions. This allows to separate cancer driving mutations from passenger mutations.	-
[117]	44	578	blood	chronic lymphocytic leukemia	MutSig [276]	MutSig2CV is a combination of MutSigCV, MutSigCL and MutSigFN. These three methods identify mutated genes based on the significance of the mutation burden, the clustering of mutations in hotspots and the functional impact of the mutations, respectively. Results are combined into one p value for each gene.	-
[118]	22	17	peripheral nervous system	neuroblastoma	Paper-specific	Driver genes were considered those with FDR < 0.25 for CHASM and FDR < 0.1 calculated with VEST.	-
[119]	260	4742	multiple	pan-cancer adult	MutSig [276]	MutSig estimates the positive selection acting on genes during tumourigenesis based on a mutation rate higher than the background mutation rate, a mutation hotspot within the gene as well as conservation of the mutated positions.	-
[120]	9	12	uterus	serous endometrial cancer	Recurrence	Genes mutated in at least 2 samples.	-
[121]	7	63	uterus	clear cell endometrial cancer	Recurrence	Genes mutated in at least 5 samples.	-
[122]	2	32	kidney	rhabdoid tumour	MutSig [276]	MutSig estimates the positive selection acting on genes during tumourigenesis based on a mutation rate higher than the background mutation rate, a mutation hotspot within the gene as well as conservation of the mutated positions.	-
[123]	5	15	peripheral nervous system	malignant peripheral nerve sheath tumour	Recurrence	Genes mutated in at least 5 samples.	-
[124]	12	216	breast	breast cancer	MutSig [276]	MutSig estimates the positive selection acting on genes during tumourigenesis based on a mutation rate higher than the background mutation rate, a mutation hotspot within the gene as well as conservation of the mutated positions.	-
[125]	147	3281	multiple	pan-cancer adult	HotNet2 [125]	HotNet2 identifies mutated gene networks and subnetworks in cancer samples. In comparison to single gene mutation analysis, this approach improves the identification of rarely mutated genes in large, broad datasets.	-
[126]	10	1	blood	acute myeloid leukemia	Literature	Genes that may play a role in cancer based on literature evidence. These mutations were present in relapse as well.	-
[127]	5	10	hepatobiliary	hepatocellular carcinoma	Recurrence	Genes mutated in at least 2 samples.	-
[128]	6	32	hepatobiliary	gallbladder carcinoma	MutSig [276]	MutSigCV estimates the positive selection acting on genes during tumourigenesis based on a mutation rate higher than the background mutation rate, a mutation hotspot within the gene as well as conservation of the mutated positions. Compared to previous versions, MutSigCV improves the background mutation rate estimate by adding also neighbouring genes into the estimation of the background mutation…	-
[129]	20	198	lung	lung squamous cell carcinoma	MutSig [276]	MutSigCV estimates the positive selection acting on genes during tumourigenesis based on a mutation rate higher than the background mutation rate, a mutation hotspot within the gene as well as conservation of the mutated positions. Compared to previous versions, MutSigCV improves the background mutation rate estimate by adding also neighbouring genes into the estimation of the background mutation…	-
[130]	19	105	head and neck	nasopharyngeal carcinoma	MutSig [276]	MutSigCV estimates the positive selection acting on genes during tumourigenesis based on a mutation rate higher than the background mutation rate, a mutation hotspot within the gene as well as conservation of the mutated positions. Compared to previous versions, MutSigCV improves the background mutation rate estimate by adding also neighbouring genes into the estimation of the background mutation…	-
[131]	1	8	breast	breast fibroadenoma	Recurrence	Genes mutated in at least 2 samples.	-
[132]	1	28	vascular system	vascular cancer	Recurrence	Gene mutated in the initial cohort of 3 samples.	-
[133]	27	56	head and neck	nasopharyngeal carcinoma	MutSig [276]	MutSig estimates the positive selection acting on genes during tumourigenesis based on a mutation rate higher than the background mutation rate, a mutation hotspot within the gene as well as conservation of the mutated positions.	-
[134]	13	139	esophagus	esophageal squamous carcinoma	MutSig [276]	MutSigCV estimates the positive selection acting on genes during tumourigenesis based on a mutation rate higher than the background mutation rate, a mutation hotspot within the gene as well as conservation of the mutated positions. Compared to previous versions, MutSigCV improves the background mutation rate estimate by adding also neighbouring genes into the estimation of the background mutation…	-
[135]	12, 10	40, 24	colorectal, lung	colorectal adenocarcinoma, non-small cell lung cancer	Recurrence	Genes mutated in at least 2 samples.	-
[136]	12	198	testis	testicular germ cell cancer	MutSig [276]	MutSigCV estimates the positive selection acting on genes during tumourigenesis based on a mutation rate higher than the background mutation rate, a mutation hotspot within the gene as well as conservation of the mutated positions. Compared to previous versions, MutSigCV improves the background mutation rate estimate by adding also neighbouring genes into the estimation of the background mutation…	-
[137]	11	31	lung	non-small cell lung cancer	Paper-specific Literature	Paper-specific= from the previous list only genes that significantly exceeded their background mutation rate. Background mutation rate was calculated for each patient by empirical Bayes methods and then, the mutation rates of nonsynonymous mutations were obtained by maximum likelihood estimation and were tested by likelihood ratio and score tests. Literature=genes previously implicated in lung ca…	-
[138]	74	55	blood	diffuse large B-cell lymphoma	MutSig [276]	MutSig estimates the positive selection acting on genes during tumourigenesis based on a mutation rate higher than the background mutation rate, a mutation hotspot within the gene as well as conservation of the mutated positions.	-
[139]	18	59	blood	Burkitt's lymphoma	Recurrence	Genes mutated in more than 10% of samples.	-
[140]	18	151	head and neck	squamous head and neck cancer	Paper-specific	Mutated genes of the PI3K pathway with the same mutations in COSMIC.	-
[141]	142	1699	multiple	pan-cancer paediatric	GRIN [282] MutSig [276]	GRIN evaluates the statistical enrichment of the genomic lesions (i.e. copy number variations, sequence mutations and structural rearrangements) that are present at a specific locus or a pre-defined set of biologically related loci. MutSigCV IS the most recent version of MutSig and improves the background mutation rate estimate by involving also neighbouring genes into the estimation. Neighbourin…	-
[142]	28	212	blood	acute promyelocytic leukemia	Recurrence	Genes mutated in at least 2 samples.	-
[143]	9	180	hepatobiliary	hepatocellular carcinoma	Recurrence Literature	Recurrence = genes with "recurrent mutations", with no further details. Literature = genes previously reported involved in HCC carcinogenesis.	-
[144]	10	1	blood	acute myeloid leukemia	Paper-specific	Authors considered as cancer genes those with mutations that cause changes in the amino acid coding regions, consensus splice-site regions, and RNA genes (including microRNA genes).	-
[145]	15	14	blood	diffuse large B-cell lymphoma	MuSiC [278]	MuSiC identifies driver mutations that occur more frequently than the background mutation rate. It also uses clinical data as well as sequence-based inputs to find correlations among mutation sites, affected genes and pathways.	-
[146]	24	28	blood	cutaneous DLBCL	MuSiC [278]	MuSiC identifies driver mutations that occur more frequently than the background mutation rate. It also uses clinical data as well as sequence-based inputs to find correlations among mutation sites, affected genes and pathways.	-
[147]	30	101	blood	chronic myelomonocytic leukemia	Recurrence	Genes mutated in at least 5% of samples.	-
[148]	2	38	uterus	leiomyoma	Recurrence	Genes mutated in at least 2 samples.	-
[149]	26	49	blood	chronic myelomonocytic leukemia	DrGap[283]	DrGap identifies driver mutations that occur more often than expected based on the background mutation rate. To improve the statistical analysis, it integrates length of the protein-coding regions, transcript isoforms, variation in mutation types, differences in background mutation rates, the redundancy of the genetic code, and multiple mutations in one gene.	-
[150]	30	14	blood	non-Hodgkin lymphoma	Greenman [277]	This model first estimates the background mutation rate without selection pressure. If a gene is mutated more frequently than the background mutation rate, this is likely to be a result of the selection pressure.	-
[151]	2	203	blood	T-cell leukemia/lymphoma	Recurrence	For this study the authors performed WGS in one patient and focused on RHOA and THET2 genes because they had been found previously mutated in other types of haematological malignancies. In the extended cohort RHOA was mutated in 15% and THET2 in 10% of the patients.	-
[152]	32	239	hepatobiliary	biliary tract cancer	MutSig [276]	MutSigCV estimates the positive selection acting on genes during tumourigenesis based on a mutation rate higher than the background mutation rate, a mutation hotspot within the gene as well as conservation of the mutated positions. Compared to previous versions, MutSigCV improves the background mutation rate estimate by adding also neighbouring genes into the estimation of the background mutation…	-
[153]	10	151	blood	myeloproliferative neoplasm	Paper-specific	Genes whose mutations exceeded the background rate. The background rate was estimated taking into account gene size and sequence context.	-
[154]	8	91	brain	glioblastoma	Wood [279]	A gene is considered as a cancer gene when it has at least one nonsynonymous mutation in both its discovery and validation screen and if the total number of mutations per nucleotide sequenced is higher than a chosen minimum threshold. Mutations are ranked based on occurring more often than expected based on the background mutation rate.	TCGA
[155]	9	272	brain	glioblastoma	Paper-specific	Nine genes with significantly elevated somatic mutation frequencies between proneural G-CIMP-positive tumours and proneural G-CIMP-negative tumours (p<0.05, Fisher's Exact Test).	TCGA
[156]	9	316	ovary	ovarian cancer	MuSiC [278] MutSig [276]	MuSiC identifies driver mutations that occur more frequently than the background mutation rate. It also uses clinical data as well as sequence-based inputs to find correlations among mutation sites, affected genes and pathways. MutSig estimates the amount of positive selection on genes during tumourigenesis based on a mutation rate higher than the background mutation rate, a mutation hotspot with…	TCGA
[157]	32	224	colorectal	colorectal adenocarcinoma	MutSig [276]	MutSig estimates the positive selection acting on genes during tumourigenesis based on a mutation rate higher than the background mutation rate, a mutation hotspot within the gene as well as conservation of the mutated positions.	TCGA
[158]	11	178	lung	lung squamous cell carcinoma	MutSig [276]	MutSig estimates the positive selection acting on genes during tumourigenesis based on a mutation rate higher than the background mutation rate, a mutation hotspot within the gene as well as conservation of the mutated positions.	TCGA
[159]	35	510	breast	breast cancer	MuSiC [278]	MuSiC identifies driver mutations that occur more frequently than the background mutation rate. It also uses clinical data as well as sequence-based inputs to find correlations among mutation sites, affected genes and pathways.	TCGA
[160]	71	291	brain	glioblastoma	MutSig [276] InVEx [85]	MutSig estimates the amount of positive selection on genes during tumourigenesis based on a mutation rate higher than the background mutation rate, a mutation hotspot within the gene as well as conservation of the mutated positions. This allows to separate cancer driving mutations from passenger mutations. InVEx is a permutation-based framework which uses intron and UTR sequences in a gene locus …	TCGA
[161]	19	446	kidney	clear cell renal cancer	MutSig [276]	MutSig estimates the positive selection acting on genes during tumourigenesis based on a mutation rate higher than the background mutation rate, a mutation hotspot within the gene as well as conservation of the mutated positions.	TCGA
[162]	23	200	blood	acute myeloid leukemia	MuSiC [278]	MuSiC identifies driver mutations that occur more frequently than the background mutation rate. It also uses clinical data as well as sequence-based inputs to find correlations among mutation sites, affected genes and pathways.	TCGA
[163]	48	248	uterus	endometrial cancer	MuSiC [278]	MuSiC identifies driver mutations that occur more frequently than the background mutation rate. It also uses clinical data as well as sequence-based inputs to find correlations among mutation sites, affected genes and pathways.	TCGA
[164]	18	230	lung	lung adenocarcinoma	MutSig [276]	MutSig2CV is a combination of MutSigCV, MutSigCL and MutSigFN. These three methods identify mutated genes based on the significance of the mutation burden, the clustering of mutations in hotspots and the functional impact of the mutations, respectively. Results are combined into one p value for each gene.	TCGA
[165]	25	295	stomach	gastric adenocarcinoma	MutSig [276]	MutSigCV estimates the positive selection acting on genes during tumourigenesis based on a mutation rate higher than the background mutation rate, a mutation hotspot within the gene as well as conservation of the mutated positions. Compared to previous versions, MutSigCV improves the background mutation rate estimate by adding also neighbouring genes into the estimation of the background mutation…	TCGA
[166]	32	130	bladder	bladder cancer	MutSig [276]	MutSig estimates the positive selection acting on genes during tumourigenesis based on a mutation rate higher than the background mutation rate, a mutation hotspot within the gene as well as conservation of the mutated positions.	TCGA
[167]	7	402	thyroid	papillary thyroid cancer	MutSig [276]	MutSig estimates the positive selection acting on genes during tumourigenesis based on a mutation rate higher than the background mutation rate, a mutation hotspot within the gene as well as conservation of the mutated positions.	TCGA
[168]	2	66	kidney	chromophobe renal cell carcinoma	MutSig [276]	MutSig estimates the positive selection acting on genes during tumourigenesis based on a mutation rate higher than the background mutation rate, a mutation hotspot within the gene as well as conservation of the mutated positions.	TCGA
[169]	42	320	skin	melanoma	MutSig [276] InVEx [85]	MutSig estimates the positive selection acting on genes during tumourigenesis based on a mutation rate higher than the background mutation rate, a mutation hotspot within the gene as well as conservation of the mutated positions. InVEx is a permutation-based framework which uses intron and UTR sequences in a gene locus to estimate gene-specific basal mutation rates. This leads to more accurate es…	TCGA
[170]	19	289	brain	low grade glioma	MutSig [276]	MutSig2CV is a combination of MutSigCV, MutSigCL and MutSigFN. These three methods identify mutated genes based on the significance of the mutation burden, the clustering of mutations in hotspots and the functional impact of the mutations, respectively. Results are combined into one p value for each gene.	TCGA
[171]	11	279	head and neck	squamous head and neck cancer	MutSig [276]	MutSigCV estimates the positive selection acting on genes during tumourigenesis based on a mutation rate higher than the background mutation rate, a mutation hotspot within the gene as well as conservation of the mutated positions. Compared to previous versions, MutSigCV improves the background mutation rate estimate by adding also neighbouring genes into the estimation of the background mutation…	TCGA
[172]	8	21	breast	breast cancer	Literature	Cancer genes previously implicated in breast cancer.	ICGC
[173]	92	560	breast	breast cancer	Paper-specific	Genes undergoing significant positive selection identified with a dN/dS method for SNVs and recurrence for indels combined through a Fisher's test with stratified Benjamini–Hochberg correction.	ICGC
[174]	7	7	skin	melanoma	Recurrence	Genes mutated in at least 5 samples of the discovery cohort or at least 25% of the validation cohort.	-
[175]	1	4	bone	chondromyxoid fibroma	Recurrence	Gene mutated in all four samples.	-
[176]	1	46	bone	bone giant cell tumour	Recurrence	Genes mutated in at least 2 samples.	-
[177]	10	79	cervix	cervical cancer (all histologies)	MutSig [276]	MutSig estimates the positive selection acting on genes during tumourigenesis based on a mutation rate higher than the background mutation rate, a mutation hotspot within the gene as well as conservation of the mutated positions.	-
[178]	28	10	blood	follicular lymphoma	Recurrence	Genes mutated in at least 2 samples.	-
[179]	15	8	hepatobiliary	cholangiocarcinoma	Recurrence	Genes mutated in at least 2 samples.	-
[180]	8	12	blood	peripheral T-cell lymphoma	Recurrence	Genes mutated in at least 2 samples.	-
[181]	10	91	thyroid	papillary thyroid cancer	MutSig [276]	MutSigCV estimates the positive selection acting on genes during tumourigenesis based on a mutation rate higher than the background mutation rate, a mutation hotspot within the gene as well as conservation of the mutated positions. Compared to previous versions, MutSigCV improves the background mutation rate estimate by adding also neighbouring genes into the estimation of the background mutation…	-
[182]	11	25	parathyroid gland	parathyroid carcinoma	Recurrence Literature	Genes mutated in at least 2 samples Literature= genes mutated in 1 sample and previously implicated in carcinogenesis.	-
[183]	1	9	blood	myelodysplasia	Recurrence	Genes mutated in at least 6 samples.	ICGC
[184]	14	57	blood	acute lymphoblastic leukemia	Greenman [277]	This model first estimates the background mutation rate without selection pressure. If a gene is mutated more frequently than the background mutation rate, this is likely to be a result of the selection pressure.	-
[185]	40	22	brain	glioblastoma	Wood [279]	A gene is considered as a cancer gene when it has at least one nonsynonymous mutation in both its discovery and validation screen and if the total number of mutations per nucleotide sequenced is higher than a chosen minimum threshold. Mutations are ranked based on occurring more often than expected based on the background mutation rate.	-
[186]	7	22	brain	medulloblastoma	Wood [279]	A gene is considered as a cancer gene when it has at least one nonsynonymous mutation in both its discovery and validation screen and if the total number of mutations per nucleotide sequenced is higher than a chosen minimum threshold. Mutations are ranked based on occurring more often than expected based on the background mutation rate.	-
[187]	2	7	blood	diffuse large B-cell lymphoma	Recurrence	Genes mutated in at least 17 samples.	-
[188]	56	6	blood	diffuse large B-cell lymphoma	Paper-specific	Genes were prioritised based on mutation frequency, altered through both point mutations and focal MCRs of aberration, significance scores with GISTIC and ComFocal and functional annotation.	-
[189]	7	92	ovary	ovarian serous carcinoma	MutSig [276] IntOGen [280]	MutSigCV estimates the positive selection acting on genes during tumourigenesis based on a mutation rate higher than the background mutation rate, a mutation hotspot within the gene as well as conservation of the mutated positions. Compared to previous versions, MutSigCV improves the background mutation rate estimate by adding also neighbouring genes into the estimation of the background mutation…	-
[190]	9	51	blood	acute lymphoblastic leukemia	MutSig [276]	MutSigCV estimates the positive selection acting on genes during tumourigenesis based on a mutation rate higher than the background mutation rate, a mutation hotspot within the gene as well as conservation of the mutated positions. Compared to previous versions, MutSigCV improves the background mutation rate estimate by adding also neighbouring genes into the estimation of the background mutation…	-
[191]	23	29	lung	small cell lung cancer	MuSiC [278]	MuSiC identifies driver mutations that occur more frequently than the background mutation rate. It also uses clinical data as well as sequence-based inputs to find correlations among mutation sites, affected genes and pathways.	-
[192]	3	7	kidney	clear cell renal cancer	Paper-specific	Genes found mutated in at least 2 tumours and with MAR values of ~1. MAR (Mutant Allele Ratio) is the fraction of mutant over mutant and wild type alleles for each mutation.	-
[193]	40	2433	breast	breast cancer	Recurrence	Genes mutated in at least 5 samples.	-
[194]	12	28	thymus	thymic carcinoma	Recurrence	Genes mutated in at least 2 samples and single events in known cancer genes (KRAS, NRAS, HRAS).	-
[195]	2	8	blood	chronic myeloid leukemia	Recurrence	Genes mutated in at least 2 samples.	-
[196]	4	37	adrenal gland	adrenocortical carcinoma	Recurrence	Genes mutated in 8%-68% of samples and IGF2 because, although mutated in only one sample, it was overexpressed in 100% of samples.	-
[197]	4	59	breast	male breast cancer	MutSig [276]	MutSigCV estimates the positive selection acting on genes during tumourigenesis based on a mutation rate higher than the background mutation rate, a mutation hotspot within the gene as well as conservation of the mutated positions. Compared to previous versions, MutSigCV improves the background mutation rate estimate by adding also neighbouring genes into the estimation of the background mutation…	-
[198]	4	4	blood	chronic lymphocytic leukemia	Recurrence	Genes mutated in at least 2 patients.	-
[199]	12	92	brain	medulloblastoma	MutSig [276]	MutSig estimates the positive selection acting on genes during tumourigenesis based on a mutation rate higher than the background mutation rate, a mutation hotspot within the gene as well as conservation of the mutated positions.	ICGC
[200]	7	240	brain	neuroblastoma	MutSig [276]	MutSig estimates the positive selection acting on genes during tumourigenesis based on a mutation rate higher than the background mutation rate, a mutation hotspot within the gene as well as conservation of the mutated positions.	-
[201]	30	67	esophagus	esophageal squamous carcinoma	MutSig [276]	MutSigCV estimates the positive selection acting on genes during tumourigenesis based on a mutation rate higher than the background mutation rate, a mutation hotspot within the gene as well as conservation of the mutated positions. Compared to previous versions, MutSigCV improves the background mutation rate estimate by adding also neighbouring genes into the estimation of the background mutation…	-
[202]	78	105	blood	chronic lymphocytic leukemia	Recurrence	Genes mutated in at least 2 samples.	-
[203]	4	117	thymus	thymic carcinoma	MutSig [276]	MutSig2CV is a combination of MutSigCV, MutSigCL and MutSigFN. These three methods identify mutated genes based on the significance of the mutation burden, the clustering of mutations in hotspots and the functional impact of the mutations, respectively. Results are combined into one p value for each gene.	TCGA
[204]	5	72	bladder	bladder cancer	Recurrence	Genes mutated in at least 2 samples.	-
[205]	1	127	blood	chronic lymphocytic leukemia	Recurrence	Genes mutated in at least 12 samples.	-
[206]	7	4	blood	Burkitt's lymphoma	Recurrence	Genes mutated in at least 2 samples.	ICGC
[207]	9	80	uvea	melanoma	MutSig [276]	MutSig2CV is a combination of MutSigCV, MutSigCL and MutSigFN. These three methods identify mutated genes based on the significance of the mutation burden, the clustering of mutations in hotspots and the functional impact of the mutations, respectively. Results are combined into one p value for each gene.	TCGA
[208]	58	412	bladder	bladder cancer	MutSig [276]	MutSig estimates the positive selection acting on genes during tumourigenesis based on a mutation rate higher than the background mutation rate, a mutation hotspot within the gene as well as conservation of the mutated positions.	TCGA
[209]	14	37	brain	medulloblastoma	MuSiC [278]	MuSiC identifies driver mutations that occur more frequently than the background mutation rate. It also uses clinical data as well as sequence-based inputs to find correlations among mutation sites, affected genes and pathways.	-
[210]	1	11	breast	breast cancer	Recurrence	Genes mutated in at least 6 samples.	-
[211]	37	150	prostate	prostate cancer	MutSig [276]	MutSig estimates the positive selection acting on genes during tumourigenesis based on a mutation rate higher than the background mutation rate, a mutation hotspot within the gene as well as conservation of the mutated positions.	-
[212]	23	68	stomach	mucinous gastric cancer	Recurrence	Genes mutated in at least 6 samples.	-
[213]	22	80	lung	small cell lung cancer	Wood [279]	A gene is considered as a cancer gene when it has at least one nonsynonymous mutation in both its discovery and validation screen and if the total number of mutations per nucleotide sequenced is higher than a chosen minimum threshold. Mutations are ranked based on occurring more often than expected based on the background mutation rate.	-
[214]	4	6	blood	angioimmunoblastic T-cell lymphoma	Recurrence	Genes mutated in at least 6 samples.	-
[215]	5	16	brain	neuroblastoma	Recurrence	Genes mutated in at least 2 samples.	-
[216]	9	101	pancreas	pancreatic ductal adenocarcinoma	Recurrence	Genes mutated in at least 2 samples.	-
[217]	17	121	kidney	clear cell renal cancer	MuSiC [278]	MuSiC identifies driver mutations that occur more frequently than the background mutation rate. It also uses clinical data as well as sequence-based inputs to find correlations among mutation sites, affected genes and pathways.	-
[218]	23	16	brain	neuroblastoma	Recurrence	Genes mutated in at least 2 samples.	-
[219]	14	243	hepatobiliary	hepatocellular carcinoma	MutSig [276]	MutSigCV estimates the positive selection acting on genes during tumourigenesis based on a mutation rate higher than the background mutation rate, a mutation hotspot within the gene as well as conservation of the mutated positions. Compared to previous versions, MutSigCV improves the background mutation rate estimate by adding also neighbouring genes into the estimation of the background mutation…	-
[220]	4	6	brain	glioblastoma	Recurrence	Genes mutated in at least 2 samples.	-
[221]	23	55	colorectal	colorectal adenocarcinoma	Wood [279]	A gene is considered as a cancer gene when it has at least one nonsynonymous mutation in both its discovery and validation screen and if the total number of mutations per nucleotide sequenced is higher than a chosen minimum threshold. Mutations are ranked based on occurring more often than expected based on the background mutation rate.	-
[222]	24	62	skin	desmoplastic melanoma	Recurrence Literature	Genes mutated in at least 2 samples and in previously described hotspots. Literature = manually curated list from [286].	-
[223]	24	909	thyroid	papillary thyroid cancer	Recurrence	Genes mutated in at least 2 samples.	-
[224]	1	111	bladder	bladder cancer	Recurrence	Genes mutated in at least 23 samples.	-
[225]	2	8	skin	melanoma	Recurrence	MAP3K5 and MAP3K9 were previously found recurrently mutated in melanoma cell lines and were further explored in a cohort of patients where they were mutated in 85% and 65% respectively.	-
[226]	34	100	breast	breast cancer	Greenman [277]	This model first estimates the background mutation rate without selection pressure. If a gene is mutated more frequently than the background mutation rate, this is likely to be a result of the selection pressure.	-
[227]	16	100	blood	juvenile myelomonocytic leukemia	Paper-specific Literature	Paper specific= mutations with minor allele frequency <0.001 in the Exome Aggregation Cohort database and predicted deleterious by Mutation Assessor. Literature= genes previously implicated in myeloid malignancies and in COSMIC.	-
[228]	76	74	head and neck	squamous head and neck cancer	MutSig [276]	MutSig estimates the positive selection acting on genes during tumourigenesis based on a mutation rate higher than the background mutation rate, a mutation hotspot within the gene as well as conservation of the mutated positions.	-
[229]	4	28	head and neck	ameloblastoma	Recurrence	Genes reported mutated more than once in COSMIC.	-
[230]	20	100	breast	breast fibroepithelial tumours	Recurrence	Genes mutated in at least 2 samples.	-
[231]	5	49	bone	chondrosarcoma	Recurrence	Genes mutated in at least 4 samples.	-
[232]	8	26	brain	diffuse intrinsic pontine glioma	Recurrence	Genes mutated in at least 2 samples.	-
[233]	4	112	bone	Ewing sarcoma	MuSiC [278]	MuSiC identifies driver mutations that occur more frequently than the background mutation rate. It also uses clinical data as well as sequence-based inputs to find correlations among mutation sites, affected genes and pathways.	ICGC
[234]	27	24	blood	chronic myeloid leukemia	Recurrence Literature	Recurrence = genes mutated in at least 2 samples. Literature = genes mutated in one patient but previously implicated in haematological malignancies.	-
[235]	29	503	hepatobiliary	hepatocellular carcinoma	MutSig [276]	MutSigCV estimates the positive selection acting on genes during tumourigenesis based on a mutation rate higher than the background mutation rate, a mutation hotspot within the gene as well as conservation of the mutated positions. Compared to previous versions, MutSigCV improves the background mutation rate estimate by adding also neighbouring genes into the estimation of the background mutation…	-
[236]	1	36	breast	breast cancer	Recurrence	Genes mutated in at least 14 samples.	-
[237]	17	73	blood	cutaneous T cell lymphoma	Recurrence	Genes mutated in at least 2 samples or genes mutated in one sample and belonging to the T-cell survival and activation pathways.	-
[238]	1	7	kidney	clear cell renal cancer	Recurrence	Gene mutated in all samples.	-
[239]	39	27	colorectal	colorectal adenocarcinoma	Recurrence	Genes mutated in at least 2 samples.	-
[240]	6	100	pancreas	pancreatic ductal adenocarcinoma	MutSig [276] Recurrence	MutSig estimates the amount of positive selection on genes during tumourigenesis based on a mutation rate higher than the background mutation rate, a mutation hotspot within the gene as well as conservation of the mutated positions. This allows to separate cancer driving mutations from passenger mutations. Recurrence = two additional genes mutated in at least 10% of samples.	-
[241]	9	91	blood	chronic lymphocytic leukemia	MutSig [276]	MutSig estimates the positive selection acting on genes during tumourigenesis based on a mutation rate higher than the background mutation rate, a mutation hotspot within the gene as well as conservation of the mutated positions.	-
[242]	20	22	stomach	gastric adenocarcinoma	Wood [279]	A gene is considered as a cancer gene when it has at least one nonsynonymous mutation in both its discovery and validation screen and if the total number of mutations per nucleotide sequenced is higher than a chosen minimum threshold. Mutations are ranked based on occurring more often than expected based on the background mutation rate.	-
[243]	56	15	pancreas	pancreatic ductal adenocarcinoma	Recurrence	Genes mutated in at least 2 samples.	-
[244]	19	100	stomach	gastric adenocarcinoma	Youn [274]	Youn et al. derive a cancer driver score for mutations based on their impact on protein function and the abundance of the mutation compared to the background mutation rate. A different background mutation rate is calculated for each sample.	-
[245]	11	28	brain	intracranial germ cell	Recurrence	Genes mutated in at least 2 samples.	-
[246]	13	114	brain	glioblastoma	MutComFocal [284]	MutComFocal identifies cancer genes by integrating copy number and point mutation information in a Bayesian approach.	-
[247]	15	22	esophagus	esophageal adenocarcinoma	Recurrence	Genes mutated in at least 4 samples.	-
[248]	68	14	skin	melanoma	Paper-specific	Drivers were determined based on the frequency and probability of mutations. The frequency of mutations was calculated by dividing the total number of non-synonymous mutations observed by the total number of base pairs sequenced. For the probability of mutations a binomial distribution was applied based on the number of base pairs sequenced for the gene of interest, the number of mutations observ…	-
[249]	1	6	head and neck	salivary gland adenocarcinoma	Recurrence	Genes mutated in at least 5 samples.	-
[250]	75	39	breast	triple negative breast cancer	Recurrence Paper-specific	Recurrence = genes mutated in at least 10% of samples. Paper-specific = genes with predicted deleterious mutations by at least two of the following tools: CHASM, FATHMM, Mutation Assessor, Mutation Taster, and PolyPhen-2.	-
[251]	23	24	blood	acute myeloid leukemia	Recurrence	Genes mutated in at least 3 samples.	-
[252]	24	109	pancreas	pancreatic ductal adenocarcinoma	MutSig [276]	MutSigCV estimates the positive selection acting on genes during tumourigenesis based on a mutation rate higher than the background mutation rate, a mutation hotspot within the gene as well as conservation of the mutated positions. Compared to previous versions, MutSigCV improves the background mutation rate estimate by adding also neighbouring genes into the estimation of the background mutation…	-
[253]	1	6	ovary	ovarian small-cell carcinoma	Recurrence	Genes mutated in at least 3 samples.	-
[254]	5	32	pancreas	pancreatic neoplastic cysts	Recurrence	Genes mutated in at least 5 samples.	-
[255]	25	118	brain	paediatric high-grade glioma	Recurrence	Genes mutated in at least 3 samples or genes belonging to the same family (i.e. NTRK1, NTRK2, NTRK3) and mutated in at least 3 samples.	-
[256]	24	37	bladder	bladder cancer	MutSig [276]	MutSigCV estimates the positive selection acting on genes during tumourigenesis based on a mutation rate higher than the background mutation rate, a mutation hotspot within the gene as well as conservation of the mutated positions. Compared to previous versions, MutSigCV improves the background mutation rate estimate by adding also neighbouring genes into the estimation of the background mutation…	-
[257]	12	241	skin	melanoma	Recurrence	Genes mutated in 10% of pan-negative melanomas and p < 0.05, Fisher exact test.	-
[258]	24	172	small intestine	ampullary adenocarcinoma	Recurrence	Significantly mutated genes (chi square test, p<0.05, q<0.1).	-
[259]	6	112	blood	acute monocytic leukemia	Recurrence	Genes mutated in at least 2 samples.	-
[260]	2	59	stomach	gastric adenocarcinoma	Recurrence	Genes mutated in at least 9 samples.	-
[261]	45	50	breast	breast cancer	Recurrence Literature	Recurrence = genes mutated in at least 2 samples. Literature = genes mutated in one sample and previously implicated in breast cancer.	-
[262]	2	5	blood	angioimmunoblastic T-cell lymphoma	Recurrence	Genes mutated in at least 2 samples.	-
[263]	12	29	blood	myelodysplasia	Recurrence	Genes mutated in at least 2 samples.	-
[264]	10	12	small intestine	duodenal adenocarcinoma	MutSig [276]	MutSigCV estimates the positive selection acting on genes during tumourigenesis based on a mutation rate higher than the background mutation rate, a mutation hotspot within the gene as well as conservation of the mutated positions. Compared to previous versions, MutSigCV improves the background mutation rate estimate by adding also neighbouring genes into the estimation of the background mutation…	-
[265]	28	15	stomach	gastric adenocarcinoma	Recurrence	Genes mutated in at least 2 samples.	-
[266]	21	12	blood	acute lymphoblastic leukemia	Recurrence	Genes mutated in at least 2 samples.	-
[267]	33	85	brain	paediatric low grade glioma	MuSiC [278] Paper-specific	MuSiC identifies driver mutations that occur more frequently than the background mutation rate. It also uses clinical data as well as sequence-based inputs to find correlations among mutation sites, affected genes and pathways. Paper-specific = genes with a non-silent mutation in the dominant clone, genes with structural variations, genes related to other mutated genes and TP53.	-
[268]	2	8	peripheral nervous system	malignant peripheral nerve sheath tumour	Recurrence	Genes mutated in all samples.	-
[269]	7	26	brain	glioma	Recurrence	Genes mutated in at least 3 samples.	-
[270]	10	11	lung	lung adenocarcinoma	Literature	Known driver genes for lung cancer and investigated their clonality in multiregion sequencing.	-
[271]	10	68	uterus	uterine carcinosarcoma	MutSig [276]	MutSigCV estimates the positive selection acting on genes during tumourigenesis based on a mutation rate higher than the background mutation rate, a mutation hotspot within the gene as well as conservation of the mutated positions. Compared to previous versions, MutSigCV improves the background mutation rate estimate by adding also neighbouring genes into the estimation of the background mutation…	-
[272]	5	91	adrenal gland	adrenocortical carcinoma	MutSig [276]	MutSigCV estimates the positive selection acting on genes during tumourigenesis based on a mutation rate higher than the background mutation rate, a mutation hotspot within the gene as well as conservation of the mutated positions. Compared to previous versions, MutSigCV improves the background mutation rate estimate by adding also neighbouring genes into the estimation of the background mutation…	TCGA
[273]	2	135	head and neck	nasopharyngeal carcinoma	MutSig [276]	MutSigCV estimates the positive selection acting on genes during tumourigenesis based on a mutation rate higher than the background mutation rate, a mutation hotspot within the gene as well as conservation of the mutated positions. Compared to previous versions, MutSigCV improves the background mutation rate estimate by adding also neighbouring genes into the estimation of the background mutation…	-

## Sheet: Table S3
Table S3. Enrichment and depletion of cancer genes in protein functional categories.					≥2 ≥
Legend: Cancer genes were analysed for enrichment/depletion in functional categories (pathways) from Level 1 of Reactome v.63 or Level 2 of KEGG v.85.1. Seven groups of cancer genes (known cancer genes, candidate cancer genes, candidates reported by ≥2 screens in the same primary site, candidates in screens with ≥140 donors, all cancer genes, tumour suppressor genes (TSG) and oncogenes (OG) were …
Pathway	Source (level)	Cancer gene type	Cancer genes in pathway (n)	Non-cancer genes in pathway (n)	Cancer genes not in pathway (n)	Non-cancer genes not in pathway (n)	P-value	FDR	Odds ratio
Cell Cycle	Reactome (1)	Known cancer genes	75	466	465	8320	6.44041e-13	2.44736e-12	2.8792
Cell-Cell communication	Reactome (1)	Known cancer genes	15	89	525	8697	0.000902242	0.00122447	2.79149
Cellular responses to external stimuli	Reactome (1)	Known cancer genes	47	380	493	8406	1.71078e-05	3.25048e-05	2.10865
Chromatin organization	Reactome (1)	Known cancer genes	44	180	496	8606	4.14608e-13	2.08173e-12	4.24017
Circadian Clock	Reactome (1)	Known cancer genes	10	33	530	8753	0.000131599	0.000208366	5.00356
Developmental Biology	Reactome (1)	Known cancer genes	105	786	435	8000	4.38258e-13	2.08173e-12	2.45646
DNA Repair	Reactome (1)	Known cancer genes	46	227	494	8559	3.39485e-11	1.07504e-10	3.51018
DNA Replication	Reactome (1)	Known cancer genes	6	98	534	8688	1	1	0.996102
Extracellular matrix organization	Reactome (1)	Known cancer genes	14	231	526	8555	1	1	0.985714
Gene expression (Transcription)	Reactome (1)	Known cancer genes	171	1065	369	7721	1.46594e-30	2.78529e-29	3.35912
Hemostasis	Reactome (1)	Known cancer genes	54	512	486	8274	0.000258953	0.000378469	1.79537
Immune System	Reactome (1)	Known cancer genes	148	1609	392	7177	5.32033e-07	1.26358e-06	1.68397
Metabolism	Reactome (1)	Known cancer genes	66	1833	474	6953	4.74772e-07	1.26358e-06	0.528227
Metabolism of proteins	Reactome (1)	Known cancer genes	104	1709	436	7077	0.955346	1	0.987765
Metabolism of RNA	Reactome (1)	Known cancer genes	33	583	507	8203	0.720887	0.856054	0.915821
Programmed Cell Death	Reactome (1)	Known cancer genes	18	128	522	8658	0.00203282	0.00257491	2.33219
Reproduction	Reactome (1)	Known cancer genes	18	93	522	8693	6.19233e-05	0.000106958	3.22253
Signal Transduction	Reactome (1)	Known cancer genes	227	2029	313	6757	4.59271e-21	4.36308e-20	2.41493
Transport of small molecules	Reactome (1)	Known cancer genes	13	635	527	8151	1.99115e-06	4.20353e-06	0.316668
Cell Cycle	Reactome (1)	Candidate cancer genes	95	466	946	8320	2.62292e-06	8.30591e-06	1.7928
Cell-Cell communication	Reactome (1)	Candidate cancer genes	25	89	1016	8697	0.000336471	0.000710328	2.40413
Cellular responses to external stimuli	Reactome (1)	Candidate cancer genes	74	380	967	8406	0.000161643	0.000383901	1.69271
Chromatin organization	Reactome (1)	Candidate cancer genes	50	180	991	8606	6.09477e-07	2.31601e-06	2.41187
Circadian Clock	Reactome (1)	Candidate cancer genes	6	33	1035	8753	0.298108	0.333179	1.53755
Developmental Biology	Reactome (1)	Candidate cancer genes	161	786	880	8000	2.52368e-10	2.39749e-09	1.86206
DNA Repair	Reactome (1)	Candidate cancer genes	37	227	1004	8559	0.0837446	0.106076	1.38946
DNA Replication	Reactome (1)	Candidate cancer genes	3	98	1038	8688	0.00842797	0.0145574	0.256244
Extracellular matrix organization	Reactome (1)	Candidate cancer genes	53	231	988	8555	3.3251e-05	9.02528e-05	1.98653
Gene expression (Transcription)	Reactome (1)	Candidate cancer genes	148	1065	893	7721	0.0581264	0.0788859	1.2015
Hemostasis	Reactome (1)	Candidate cancer genes	77	512	964	8274	0.0527881	0.0771518	1.29076
Immune System	Reactome (1)	Candidate cancer genes	210	1609	831	7177	0.151255	0.179615	1.12722
Metabolism	Reactome (1)	Candidate cancer genes	149	1833	892	6953	3.07249e-07	1.94591e-06	0.633622
Metabolism of proteins	Reactome (1)	Candidate cancer genes	192	1709	849	7077	0.455261	0.480554	0.936492
Metabolism of RNA	Reactome (1)	Candidate cancer genes	46	583	995	8203	0.00483166	0.00918016	0.650513
Programmed Cell Death	Reactome (1)	Candidate cancer genes	24	128	1017	8658	0.0450957	0.0714016	1.59614
Reproduction	Reactome (1)	Candidate cancer genes	33	93	1008	8693	5.66917e-07	2.31601e-06	3.0595
Signal Transduction	Reactome (1)	Candidate cancer genes	352	2029	689	6757	1.58981e-13	3.02064e-12	1.70123
Transport of small molecules	Reactome (1)	Candidate cancer genes	72	635	969	8151	0.751388	0.751388	0.953772
Cell Cycle	Reactome (1)	Candidates in ≥2 screens of same site	10	466	76	8320	0.0248928	0.0591204	2.349
Cell-Cell communication	Reactome (1)	Candidates in ≥2 screens of same site	1	89	85	8697	0.585678	0.794849	1.14962
Cellular responses to external stimuli	Reactome (1)	Candidates in ≥2 screens of same site	11	380	75	8406	0.00131907	0.00835412	3.24365
Chromatin organization	Reactome (1)	Candidates in ≥2 screens of same site	6	180	80	8606	0.0092073	0.0352649	3.5846
Circadian Clock	Reactome (1)	Candidates in ≥2 screens of same site	1	33	85	8753	0.282372	0.421787	3.11972
Developmental Biology	Reactome (1)	Candidates in ≥2 screens of same site	22	786	64	8000	5.7984e-06	0.00011017	3.49793
DNA Repair	Reactome (1)	Candidates in ≥2 screens of same site	1	227	85	8559	0.727844	0.864314	0.443615
DNA Replication	Reactome (1)	Candidates in ≥2 screens of same site	0	98	86	8688	1	1	0
Extracellular matrix organization	Reactome (1)	Candidates in ≥2 screens of same site	2	231	84	8555	1	1	0.881788
Gene expression (Transcription)	Reactome (1)	Candidates in ≥2 screens of same site	15	1065	71	7721	0.135633	0.257702	1.53155
Hemostasis	Reactome (1)	Candidates in ≥2 screens of same site	16	512	70	8274	3.908e-05	0.00037126	3.69266
Immune System	Reactome (1)	Candidates in ≥2 screens of same site	23	1609	63	7177	0.0501582	0.10589	1.62834
Metabolism	Reactome (1)	Candidates in ≥2 screens of same site	13	1833	73	6953	0.229429	0.396286	0.675541
Metabolism of proteins	Reactome (1)	Candidates in ≥2 screens of same site	16	1709	70	7077	1	1	0.946503
Metabolism of RNA	Reactome (1)	Candidates in ≥2 screens of same site	4	583	82	8203	0.660886	0.837123	0.686363
Programmed Cell Death	Reactome (1)	Candidates in ≥2 screens of same site	5	128	81	8658	0.00928025	0.0352649	4.17394
Reproduction	Reactome (1)	Candidates in ≥2 screens of same site	4	93	82	8693	0.0144063	0.0391028	4.55832
Signal Transduction	Reactome (1)	Candidates in ≥2 screens of same site	30	2029	56	6757	0.0141243	0.0391028	1.7839
Transport of small molecules	Reactome (1)	Candidates in ≥2 screens of same site	3	635	83	8151	0.288591	0.421787	0.463989
Cell Cycle	Reactome (1)	Candidates in screens with ≥140 donors	43	466	425	8320	0.000797973	0.00379037	1.80619
Cell-Cell communication	Reactome (1)	Candidates in screens with ≥140 donors	14	89	454	8697	0.000645247	0.00379037	3.01276
Cellular responses to external stimuli	Reactome (1)	Candidates in screens with ≥140 donors	30	380	438	8406	0.0376755	0.0795371	1.51504
Chromatin organization	Reactome (1)	Candidates in screens with ≥140 donors	21	180	447	8606	0.00155738	0.00591806	2.24593
Circadian Clock	Reactome (1)	Candidates in screens with ≥140 donors	1	33	467	8753	1	1	0.567989
Developmental Biology	Reactome (1)	Candidates in screens with ≥140 donors	69	786	399	8000	7.54972e-05	0.000717223	1.75999
DNA Repair	Reactome (1)	Candidates in screens with ≥140 donors	16	227	452	8559	0.296003	0.381096	1.33463
DNA Replication	Reactome (1)	Candidates in screens with ≥140 donors	2	98	466	8688	0.24506	0.358165	0.380512
Extracellular matrix organization	Reactome (1)	Candidates in screens with ≥140 donors	16	231	452	8555	0.300865	0.381096	1.31092
Gene expression (Transcription)	Reactome (1)	Candidates in screens with ≥140 donors	79	1065	389	7721	0.00382074	0.012099	1.47224
Hemostasis	Reactome (1)	Candidates in screens with ≥140 donors	35	512	433	8274	0.15779	0.275353	1.3062
Immune System	Reactome (1)	Candidates in screens with ≥140 donors	98	1609	370	7177	0.159415	0.275353	1.18146
Metabolism	Reactome (1)	Candidates in screens with ≥140 donors	78	1833	390	6953	0.0299943	0.0712364	0.758674
Metabolism of proteins	Reactome (1)	Candidates in screens with ≥140 donors	88	1709	380	7077	0.764516	0.806989	0.95896
Metabolism of RNA	Reactome (1)	Candidates in screens with ≥140 donors	24	583	444	8203	0.213825	0.338557	0.7606
Programmed Cell Death	Reactome (1)	Candidates in screens with ≥140 donors	14	128	454	8658	0.0177179	0.0480914	2.08571
Reproduction	Reactome (1)	Candidates in screens with ≥140 donors	6	93	462	8693	0.640478	0.715829	1.21391
Signal Transduction	Reactome (1)	Candidates in screens with ≥140 donors	155	2029	313	6757	1.82419e-06	3.46596e-05	1.64905
Transport of small molecules	Reactome (1)	Candidates in screens with ≥140 donors	28	635	440	8151	0.357309	0.424305	0.816837
Cell Cycle	Reactome (1)	All	170	466	1411	8320	1.12523e-14	4.27588e-14	2.1509
Cell-Cell communication	Reactome (1)	All	40	89	1541	8697	5.54341e-06	1.05325e-05	2.5362
Cellular responses to external stimuli	Reactome (1)	All	121	380	1460	8406	9.8157e-08	2.33123e-07	1.83314
Chromatin organization	Reactome (1)	All	94	180	1487	8606	1.99296e-15	9.46656e-15	3.02191
Circadian Clock	Reactome (1)	All	16	33	1565	8753	0.00208249	0.00263782	2.71124
Developmental Biology	Reactome (1)	All	266	786	1315	8000	3.19475e-19	3.03502e-18	2.05868
DNA Repair	Reactome (1)	All	83	227	1498	8559	1.26591e-07	2.67247e-07	2.08896
DNA Replication	Reactome (1)	All	9	98	1572	8688	0.0568988	0.0600598	0.507584
Extracellular matrix organization	Reactome (1)	All	67	231	1514	8555	0.000763834	0.00111637	1.63882
Gene expression (Transcription)	Reactome (1)	All	319	1065	1262	7721	1.59244e-16	1.00854e-15	1.8325
Hemostasis	Reactome (1)	All	131	512	1450	8274	0.000345748	0.000547435	1.45992
Immune System	Reactome (1)	All	358	1609	1223	7177	7.05333e-05	0.00012183	1.30566
Metabolism	Reactome (1)	All	215	1833	1366	6953	5.81954e-12	1.84286e-11	0.597058
Metabolism of proteins	Reactome (1)	All	296	1709	1285	7077	0.511273	0.511273	0.953904
Metabolism of RNA	Reactome (1)	All	79	583	1502	8203	0.0138551	0.0154851	0.740073
Programmed Cell Death	Reactome (1)	All	42	128	1539	8658	0.00114311	0.00155137	1.84578
Reproduction	Reactome (1)	All	51	93	1530	8693	2.5484e-09	6.9171e-09	3.11529
Signal Transduction	Reactome (1)	All	579	2029	1002	6757	2.74928e-28	5.22364e-27	1.92426
Transport of small molecules	Reactome (1)	All	85	635	1496	8151	0.00715305	0.00849425	0.729354
Cell Cycle	Reactome (1)	TSGs	30	466	161	8320	1.7282e-07	1.09452e-06	3.32609
Cell-Cell communication	Reactome (1)	TSGs	6	89	185	8697	0.0156065	0.0296523	3.16851
Cellular responses to external stimuli	Reactome (1)	TSGs	15	380	176	8406	0.0296283	0.0469114	1.88519
Chromatin organization	Reactome (1)	TSGs	17	180	174	8606	9.0447e-07	4.29623e-06	4.66966
Circadian Clock	Reactome (1)	TSGs	3	33	188	8753	0.0405004	0.0591929	4.23089
Developmental Biology	Reactome (1)	TSGs	27	786	164	8000	0.0207222	0.0357928	1.67554
DNA Repair	Reactome (1)	TSGs	38	227	153	8559	1.80796e-21	3.43513e-20	9.35816
DNA Replication	Reactome (1)	TSGs	5	98	186	8688	0.0683671	0.0927839	2.38275
Extracellular matrix organization	Reactome (1)	TSGs	3	231	188	8555	0.492395	0.519751	0.591001
Gene expression (Transcription)	Reactome (1)	TSGs	67	1065	124	7721	5.43626e-16	5.16445e-15	3.91675
Hemostasis	Reactome (1)	TSGs	7	512	184	8274	0.270341	0.32103	0.614792
Immune System	Reactome (1)	TSGs	39	1609	152	7177	0.450194	0.503158	1.1445
Metabolism	Reactome (1)	TSGs	26	1833	165	6953	0.0144783	0.0296523	0.597763
Metabolism of proteins	Reactome (1)	TSGs	45	1709	146	7077	0.166132	0.210434	1.2763
Metabolism of RNA	Reactome (1)	TSGs	10	583	181	8203	0.555081	0.555081	0.777369
Programmed Cell Death	Reactome (1)	TSGs	8	128	183	8658	0.00841838	0.0199937	2.95633
Reproduction	Reactome (1)	TSGs	11	93	180	8693	1.20718e-05	4.58729e-05	5.70961
Signal Transduction	Reactome (1)	TSGs	69	2029	122	6757	6.14013e-05	0.000194437	1.88324
Transport of small molecules	Reactome (1)	TSGs	4	635	187	8151	0.00389491	0.0105719	0.274595
Cell Cycle	Reactome (1)	OGs	24	466	159	8320	8.59436e-05	0.000204116	2.6947
Cell-Cell communication	Reactome (1)	OGs	7	89	176	8697	0.00339641	0.00645319	3.88547
Cellular responses to external stimuli	Reactome (1)	OGs	17	380	166	8406	0.00326679	0.00645319	2.26515
Chromatin organization	Reactome (1)	OGs	16	180	167	8606	2.29777e-06	7.27627e-06	4.57958
Circadian Clock	Reactome (1)	OGs	4	33	179	8753	0.00654836	0.0103682	5.92425
Developmental Biology	Reactome (1)	OGs	44	786	139	8000	1.9066e-09	1.20751e-08	3.2212
DNA Repair	Reactome (1)	OGs	2	227	181	8559	0.33622	0.375776	0.416656
DNA Replication	Reactome (1)	OGs	0	98	183	8688	0.271062	0.321886	0
Extracellular matrix organization	Reactome (1)	OGs	4	231	179	8555	1	1	0.827604
Gene expression (Transcription)	Reactome (1)	OGs	60	1065	123	7721	4.59478e-13	4.36505e-12	3.53534
Hemostasis	Reactome (1)	OGs	31	512	152	8274	1.43777e-07	5.46351e-07	3.29509
Immune System	Reactome (1)	OGs	64	1609	119	7177	1.31086e-07	5.46351e-07	2.39865
Metabolism	Reactome (1)	OGs	16	1833	167	6953	1.7766e-05	4.82219e-05	0.363446
Metabolism of proteins	Reactome (1)	OGs	23	1709	160	7077	0.0178827	0.0261363	0.595309
Metabolism of RNA	Reactome (1)	OGs	12	583	171	8203	1	1	0.987393
Programmed Cell Death	Reactome (1)	OGs	5	128	178	8658	0.198812	0.251829	1.89985
Reproduction	Reactome (1)	OGs	4	93	179	8693	0.136225	0.184877	2.08852
Signal Transduction	Reactome (1)	OGs	99	2029	84	6757	3.80574e-19	7.2309e-18	3.92374
Transport of small molecules	Reactome (1)	OGs	4	635	179	8151	0.00525397	0.00907504	0.286867
Aging	KEGG (2)	Known cancer genes	23	60	460	5699	3.73488e-08	1.28053e-07	4.74701
Biosynthesis of other secondary metabolites	KEGG (2)	Known cancer genes	0	9	483	5750	1	1	0
Carbohydrate metabolism	KEGG (2)	Known cancer genes	12	295	471	5464	0.00816739	0.0122511	0.471942
Cardiovascular diseases	KEGG (2)	Known cancer genes	44	200	439	5559	1.0787e-07	2.87655e-07	2.78506
Cell growth and death	KEGG (2)	Known cancer genes	91	418	392	5341	3.12871e-15	2.50297e-14	2.96566
Cell motility	KEGG (2)	Known cancer genes	31	141	452	5618	6.98204e-06	1.52335e-05	2.73195
Development	KEGG (2)	Known cancer genes	47	176	436	5583	1.01754e-10	6.10522e-10	3.41845
Endocrine and metabolic diseases	KEGG (2)	Known cancer genes	56	249	427	5510	4.43546e-10	1.77418e-09	2.90159
Energy metabolism	KEGG (2)	Known cancer genes	5	136	478	5623	0.0562392	0.0674871	0.432527
Glycan biosynthesis and metabolism	KEGG (2)	Known cancer genes	4	229	479	5530	8.13788e-05	0.000139507	0.201686
Immune diseases	KEGG (2)	Known cancer genes	26	231	457	5528	0.151602	0.165384	1.3614
Immune system	KEGG (2)	Known cancer genes	115	737	368	5022	3.22545e-10	1.54822e-09	2.12909
Infectious diseases: Bacterial	KEGG (2)	Known cancer genes	57	358	426	5401	1.46732e-05	2.7089e-05	2.01834
Infectious diseases: Parasitic	KEGG (2)	Known cancer genes	37	189	446	5570	1.00654e-05	2.01308e-05	2.4444
Infectious diseases: Viral	KEGG (2)	Known cancer genes	136	607	347	5152	2.91534e-24	6.99682e-23	3.32533
Lipid metabolism	KEGG (2)	Known cancer genes	7	347	476	5412	2.76261e-06	6.63026e-06	0.229392
Metabolism of cofactors and vitamins	KEGG (2)	Known cancer genes	4	185	479	5574	0.00129982	0.00207971	0.251638
Metabolism of other amino acids	KEGG (2)	Known cancer genes	3	105	480	5654	0.0655487	0.0749128	0.336586
Nucleotide metabolism	KEGG (2)	Known cancer genes	7	178	476	5581	0.0362777	0.0458244	0.461129
Replication and repair	KEGG (2)	Known cancer genes	32	116	451	5643	5.97988e-08	1.79396e-07	3.45052
Signal transduction	KEGG (2)	Known cancer genes	193	1235	290	4524	1.82613e-18	2.19136e-17	2.43748
Transcription	KEGG (2)	Known cancer genes	11	177	472	5582	0.404898	0.422502	0.735021
Translation	KEGG (2)	Known cancer genes	20	390	463	5369	0.021757	0.0307157	0.594714
Transport and catabolism	KEGG (2)	Known cancer genes	64	575	419	5184	0.0283157	0.0377543	1.37701
Aging	KEGG (2)	Candidate cancer genes	18	60	735	5699	0.00358292	0.0096318	2.32558
Biosynthesis of other secondary metabolites	KEGG (2)	Candidate cancer genes	1	9	752	5750	1	1	0.849579
Carbohydrate metabolism	KEGG (2)	Candidate cancer genes	38	295	715	5464	1	1	0.984389
Cardiovascular diseases	KEGG (2)	Candidate cancer genes	38	200	715	5559	0.0381692	0.0572539	1.47711
Cell growth and death	KEGG (2)	Candidate cancer genes	74	418	679	5341	0.0153259	0.0282939	1.39246
Cell motility	KEGG (2)	Candidate cancer genes	33	141	720	5618	0.00365291	0.0096318	1.82594
Development	KEGG (2)	Candidate cancer genes	57	176	696	5583	2.54674e-08	2.03739e-07	2.59736
Endocrine and metabolic diseases	KEGG (2)	Candidate cancer genes	51	249	702	5510	0.00401325	0.0096318	1.60748
Energy metabolism	KEGG (2)	Candidate cancer genes	6	136	747	5623	0.00325405	0.0096318	0.33213
Glycan biosynthesis and metabolism	KEGG (2)	Candidate cancer genes	15	229	738	5530	0.00559793	0.0111959	0.490866
Immune diseases	KEGG (2)	Candidate cancer genes	51	231	702	5528	0.00110788	0.00443153	1.73838
Immune system	KEGG (2)	Candidate cancer genes	120	737	633	5022	0.0187074	0.0320699	1.29172
Infectious diseases: Bacterial	KEGG (2)	Candidate cancer genes	50	358	703	5401	0.631742	0.75809	1.07302
Infectious diseases: Parasitic	KEGG (2)	Candidate cancer genes	48	189	705	5570	7.32591e-05	0.000439555	2.00628
Infectious diseases: Viral	KEGG (2)	Candidate cancer genes	139	607	614	5152	1.78973e-09	2.14767e-08	1.92127
Lipid metabolism	KEGG (2)	Candidate cancer genes	21	347	732	5412	0.000142237	0.000682739	0.447481
Metabolism of cofactors and vitamins	KEGG (2)	Candidate cancer genes	14	185	739	5574	0.0423112	0.0597335	0.570834
Metabolism of other amino acids	KEGG (2)	Candidate cancer genes	6	105	747	5654	0.0362654	0.0572539	0.432551
Nucleotide metabolism	KEGG (2)	Candidate cancer genes	10	178	743	5581	0.00510403	0.0111361	0.422031
Replication and repair	KEGG (2)	Candidate cancer genes	15	116	738	5643	1	1	0.988753
Signal transduction	KEGG (2)	Candidate cancer genes	266	1235	487	4524	4.60845e-16	1.10603e-14	2.00062
Transcription	KEGG (2)	Candidate cancer genes	15	177	738	5582	0.108518	0.137075	0.641028
Translation	KEGG (2)	Candidate cancer genes	39	390	714	5369	0.101135	0.134847	0.751992
Transport and catabolism	KEGG (2)	Candidate cancer genes	73	575	680	5184	0.846158	0.967038	0.967856
Aging	KEGG (2)	Candidates in ≥2 screens of same site	4	60	62	5699	0.00573884	0.0209119	6.12303
Biosynthesis of other secondary metabolites	KEGG (2)	Candidates in ≥2 screens of same site	0	9	66	5750	1	1	0
Carbohydrate metabolism	KEGG (2)	Candidates in ≥2 screens of same site	5	295	61	5464	0.390233	0.575762	1.51805
Cardiovascular diseases	KEGG (2)	Candidates in ≥2 screens of same site	3	200	63	5559	0.500729	0.667639	1.3235
Cell growth and death	KEGG (2)	Candidates in ≥2 screens of same site	12	418	54	5341	0.00283445	0.0170067	2.83843
Cell motility	KEGG (2)	Candidates in ≥2 screens of same site	6	141	60	5618	0.0060993	0.0209119	3.98259
Development	KEGG (2)	Candidates in ≥2 screens of same site	6	176	60	5583	0.0164868	0.0439648	3.17103
Endocrine and metabolic diseases	KEGG (2)	Candidates in ≥2 screens of same site	8	249	58	5510	0.00803816	0.0241145	3.05122
Energy metabolism	KEGG (2)	Candidates in ≥2 screens of same site	0	136	66	5623	0.407831	0.575762	0
Glycan biosynthesis and metabolism	KEGG (2)	Candidates in ≥2 screens of same site	0	229	66	5530	0.113952	0.248622	0
Immune diseases	KEGG (2)	Candidates in ≥2 screens of same site	5	231	61	5528	0.192248	0.35492	1.96124
Immune system	KEGG (2)	Candidates in ≥2 screens of same site	17	737	49	5022	0.00461986	0.0209119	2.36355
Infectious diseases: Bacterial	KEGG (2)	Candidates in ≥2 screens of same site	5	358	61	5401	0.604968	0.734947	1.23656
Infectious diseases: Parasitic	KEGG (2)	Candidates in ≥2 screens of same site	8	189	58	5570	0.00158283	0.0126626	4.0631
Infectious diseases: Viral	KEGG (2)	Candidates in ≥2 screens of same site	20	607	46	5152	1.09804e-05	0.000181466	3.68897
Lipid metabolism	KEGG (2)	Candidates in ≥2 screens of same site	0	347	66	5412	0.0324594	0.0779026	0
Metabolism of cofactors and vitamins	KEGG (2)	Candidates in ≥2 screens of same site	0	185	66	5574	0.274204	0.438727	0
Metabolism of other amino acids	KEGG (2)	Candidates in ≥2 screens of same site	0	105	66	5654	0.633605	0.734947	0
Nucleotide metabolism	KEGG (2)	Candidates in ≥2 screens of same site	0	178	66	5581	0.269514	0.438727	0
Replication and repair	KEGG (2)	Candidates in ≥2 screens of same site	0	116	66	5643	0.643079	0.734947	0
Signal transduction	KEGG (2)	Candidates in ≥2 screens of same site	30	1235	36	4524	1.51221e-05	0.000181466	3.05186
Transcription	KEGG (2)	Candidates in ≥2 screens of same site	2	177	64	5582	1	1	0.985525
Translation	KEGG (2)	Candidates in ≥2 screens of same site	1	390	65	5369	0.130368	0.260736	0.211825
Transport and catabolism	KEGG (2)	Candidates in ≥2 screens of same site	6	575	60	5184	1	1	0.901571
Aging	KEGG (2)	Candidates in screens with ≥140 donors	10	60	327	5699	0.00476366	0.0137884	2.90387
Biosynthesis of other secondary metabolites	KEGG (2)	Candidates in screens with ≥140 donors	1	9	336	5750	0.433978	0.47343	1.90125
Carbohydrate metabolism	KEGG (2)	Candidates in screens with ≥140 donors	22	295	315	5464	0.255303	0.340405	1.29354
Cardiovascular diseases	KEGG (2)	Candidates in screens with ≥140 donors	15	200	322	5559	0.359326	0.431191	1.29474
Cell growth and death	KEGG (2)	Candidates in screens with ≥140 donors	37	418	300	5341	0.0182803	0.0379223	1.57574
Cell motility	KEGG (2)	Candidates in screens with ≥140 donors	18	141	319	5618	0.00390158	0.0133768	2.24795
Development	KEGG (2)	Candidates in screens with ≥140 donors	30	176	307	5583	7.7345e-07	6.1876e-06	3.0989
Endocrine and metabolic diseases	KEGG (2)	Candidates in screens with ≥140 donors	30	249	307	5510	0.000391122	0.00234673	2.16201
Energy metabolism	KEGG (2)	Candidates in screens with ≥140 donors	3	136	334	5623	0.089045	0.152649	0.371408
Glycan biosynthesis and metabolism	KEGG (2)	Candidates in screens with ≥140 donors	4	229	333	5530	0.00517064	0.0137884	0.290108
Immune diseases	KEGG (2)	Candidates in screens with ≥140 donors	18	231	319	5528	0.254719	0.340405	1.35024
Immune system	KEGG (2)	Candidates in screens with ≥140 donors	66	737	271	5022	0.000644376	0.003093	1.65936
Infectious diseases: Bacterial	KEGG (2)	Candidates in screens with ≥140 donors	29	358	308	5401	0.0845006	0.152649	1.42039
Infectious diseases: Parasitic	KEGG (2)	Candidates in screens with ≥140 donors	23	189	314	5570	0.00181175	0.00724701	2.15832
Infectious diseases: Viral	KEGG (2)	Candidates in screens with ≥140 donors	80	607	257	5152	3.12524e-11	3.75029e-10	2.64149
Lipid metabolism	KEGG (2)	Candidates in screens with ≥140 donors	9	347	328	5412	0.00812607	0.0195026	0.427997
Metabolism of cofactors and vitamins	KEGG (2)	Candidates in screens with ≥140 donors	6	185	331	5574	0.194869	0.31179	0.546229
Metabolism of other amino acids	KEGG (2)	Candidates in screens with ≥140 donors	3	105	334	5654	0.285792	0.361001	0.483682
Nucleotide metabolism	KEGG (2)	Candidates in screens with ≥140 donors	3	178	334	5581	0.0189611	0.0379223	0.281657
Replication and repair	KEGG (2)	Candidates in screens with ≥140 donors	9	116	328	5643	0.424386	0.47343	1.33473
Signal transduction	KEGG (2)	Candidates in screens with ≥140 donors	133	1235	204	4524	4.6063e-13	1.10551e-11	2.38783
Transcription	KEGG (2)	Candidates in screens with ≥140 donors	6	177	331	5582	0.246921	0.340405	0.571735
Translation	KEGG (2)	Candidates in screens with ≥140 donors	24	390	313	5369	0.823363	0.823363	1.0556
Transport and catabolism	KEGG (2)	Candidates in screens with ≥140 donors	38	575	299	5184	0.455437	0.475239	1.14575
Aging	KEGG (2)	All	41	60	1195	5699	4.62954e-08	1.23454e-07	3.25809
Biosynthesis of other secondary metabolites	KEGG (2)	All	1	9	1235	5750	1	1	0.517362
Carbohydrate metabolism	KEGG (2)	All	50	295	1186	5464	0.128093	0.139738	0.78089
Cardiovascular diseases	KEGG (2)	All	82	200	1154	5559	1.40269e-06	3.36646e-06	1.97487
Cell growth and death	KEGG (2)	All	165	418	1071	5341	3.17662e-11	1.90597e-10	1.96835
Cell motility	KEGG (2)	All	64	141	1172	5618	1.55833e-06	3.4e-06	2.17549
Development	KEGG (2)	All	104	176	1132	5583	2.49744e-15	1.99795e-14	2.91395
Endocrine and metabolic diseases	KEGG (2)	All	107	249	1129	5510	4.92807e-09	2.36547e-08	2.09696
Energy metabolism	KEGG (2)	All	11	136	1225	5623	0.000615598	0.000923398	0.371301
Glycan biosynthesis and metabolism	KEGG (2)	All	19	229	1217	5530	5.8505e-06	1.1701e-05	0.377043
Immune diseases	KEGG (2)	All	77	231	1159	5528	0.000969671	0.00136895	1.58975
Immune system	KEGG (2)	All	235	737	1001	5022	2.92993e-08	1.00455e-07	1.59959
Infectious diseases: Bacterial	KEGG (2)	All	107	358	1129	5401	0.00247265	0.00329687	1.42974
Infectious diseases: Parasitic	KEGG (2)	All	85	189	1151	5570	4.00785e-08	1.20236e-07	2.1761
Infectious diseases: Viral	KEGG (2)	All	275	607	961	5152	5.11041e-26	6.13249e-25	2.42831
Lipid metabolism	KEGG (2)	All	28	347	1208	5412	8.02629e-09	3.21052e-08	0.36154
Metabolism of cofactors and vitamins	KEGG (2)	All	18	185	1218	5574	0.000499806	0.000856811	0.445315
Metabolism of other amino acids	KEGG (2)	All	9	105	1227	5654	0.00411915	0.00520314	0.395005
Nucleotide metabolism	KEGG (2)	All	17	178	1219	5581	0.000548822	0.000878116	0.437291
Replication and repair	KEGG (2)	All	47	116	1189	5643	0.000366841	0.000677245	1.92285
Signal transduction	KEGG (2)	All	459	1235	777	4524	2.06974e-29	4.96738e-28	2.16369
Transcription	KEGG (2)	All	26	177	1210	5582	0.0753608	0.0861267	0.677686
Translation	KEGG (2)	All	59	390	1177	5369	0.00864728	0.0103767	0.690128
Transport and catabolism	KEGG (2)	All	137	575	1099	5184	0.25402	0.265064	1.12388
Aging	KEGG (2)	TSGs	7	60	154	5699	0.0021325	0.00853	4.31511
Biosynthesis of other secondary metabolites	KEGG (2)	TSGs	0	9	161	5750	1	1	0
Carbohydrate metabolism	KEGG (2)	TSGs	6	295	155	5464	0.583439	0.777919	0.717002
Cardiovascular diseases	KEGG (2)	TSGs	8	200	153	5559	0.277493	0.443989	1.45321
Cell growth and death	KEGG (2)	TSGs	33	418	128	5341	9.6028e-08	1.15234e-06	3.29314
Cell motility	KEGG (2)	TSGs	4	141	157	5618	0.799144	0.871794	1.01513
Development	KEGG (2)	TSGs	9	176	152	5583	0.0999285	0.218026	1.87803
Endocrine and metabolic diseases	KEGG (2)	TSGs	20	249	141	5510	3.4974e-05	0.000209844	3.13779
Energy metabolism	KEGG (2)	TSGs	4	136	157	5623	0.792487	0.871794	1.05341
Glycan biosynthesis and metabolism	KEGG (2)	TSGs	2	229	159	5530	0.0946832	0.218026	0.303792
Immune diseases	KEGG (2)	TSGs	7	231	154	5528	0.837299	0.873703	1.08772
Immune system	KEGG (2)	TSGs	22	737	139	5022	0.720153	0.864184	1.0785
Infectious diseases: Bacterial	KEGG (2)	TSGs	15	358	146	5401	0.135173	0.249551	1.54984
Infectious diseases: Parasitic	KEGG (2)	TSGs	11	189	150	5570	0.0235527	0.0628072	2.1607
Infectious diseases: Viral	KEGG (2)	TSGs	39	607	122	5152	1.03543e-06	8.28347e-06	2.71262
Lipid metabolism	KEGG (2)	TSGs	1	347	160	5412	0.00100765	0.00483671	0.0974945
Metabolism of cofactors and vitamins	KEGG (2)	TSGs	0	185	161	5574	0.00994746	0.0298424	0
Metabolism of other amino acids	KEGG (2)	TSGs	0	105	161	5654	0.119502	0.239005	0
Nucleotide metabolism	KEGG (2)	TSGs	3	178	158	5581	0.489845	0.734768	0.595361
Replication and repair	KEGG (2)	TSGs	31	116	130	5643	7.16822e-20	1.72037e-18	11.5859
Signal transduction	KEGG (2)	TSGs	50	1235	111	4524	0.00482456	0.0165413	1.64991
Transcription	KEGG (2)	TSGs	2	177	159	5582	0.24247	0.415662	0.39673
Translation	KEGG (2)	TSGs	8	390	153	5369	0.521023	0.735561	0.719833
Transport and catabolism	KEGG (2)	TSGs	14	575	147	5184	0.689199	0.864184	0.85863
Aging	KEGG (2)	OGs	12	60	168	5699	1.30844e-06	3.36729e-06	6.77909
Biosynthesis of other secondary metabolites	KEGG (2)	OGs	0	9	180	5750	1	1	0
Carbohydrate metabolism	KEGG (2)	OGs	5	295	175	5464	0.222519	0.254308	0.529218
Cardiovascular diseases	KEGG (2)	OGs	23	200	157	5559	1.91739e-07	5.75217e-07	4.07014
Cell growth and death	KEGG (2)	OGs	37	418	143	5341	1.66658e-08	6.66631e-08	3.30501
Cell motility	KEGG (2)	OGs	22	141	158	5618	2.55117e-09	1.22456e-08	5.54417
Development	KEGG (2)	OGs	29	176	151	5583	1.64529e-12	9.87171e-12	6.08868
Endocrine and metabolic diseases	KEGG (2)	OGs	26	249	154	5510	1.65362e-07	5.66955e-07	3.7349
Energy metabolism	KEGG (2)	OGs	0	136	180	5623	0.0363196	0.0544794	0
Glycan biosynthesis and metabolism	KEGG (2)	OGs	1	229	179	5530	0.0101949	0.0163118	0.134929
Immune diseases	KEGG (2)	OGs	13	231	167	5528	0.0522235	0.0626682	1.86268
Immune system	KEGG (2)	OGs	63	737	117	5022	7.30302e-14	5.84241e-13	3.66758
Infectious diseases: Bacterial	KEGG (2)	OGs	30	358	150	5401	1.40304e-06	3.36729e-06	3.01644
Infectious diseases: Parasitic	KEGG (2)	OGs	18	189	162	5570	4.76419e-05	9.52838e-05	3.27342
Infectious diseases: Viral	KEGG (2)	OGs	69	607	111	5152	1.22864e-21	2.94874e-20	5.27361
Lipid metabolism	KEGG (2)	OGs	0	347	180	5412	3.0241e-05	6.59804e-05	0
Metabolism of cofactors and vitamins	KEGG (2)	OGs	1	185	179	5574	0.046061	0.0614147	0.168347
Metabolism of other amino acids	KEGG (2)	OGs	2	105	178	5654	0.773068	0.843347	0.605065
Nucleotide metabolism	KEGG (2)	OGs	1	178	179	5581	0.0447617	0.0614147	0.175187
Replication and repair	KEGG (2)	OGs	0	116	180	5643	0.0511762	0.0626682	0
Signal transduction	KEGG (2)	OGs	96	1235	84	4524	4.86969e-20	5.84363e-19	4.18515
Transcription	KEGG (2)	OGs	6	177	174	5582	0.824814	0.860676	1.08744
Translation	KEGG (2)	OGs	3	390	177	5369	0.00335833	0.00575714	0.233366
Transport and catabolism	KEGG (2)	OGs	36	575	144	5184	8.24501e-05	0.000152215	2.25348

## Sheet: Table S4
Table S4. Comparison of systems-level properties between known and candidate cancer genes.
Legend: Each systems-level property was compared between known cancer genes and three groups of candidate cancer genes: all candidate cancer genes, candidates found in at least two screens of the same cancer type and candidates predicted in large cohorts (at least 140 donors, corresponding to the upper quartile of the distribution of cohort size across all screens). Properties were defined and co…
		Candidate cancer genes (1,661)			Candidates in ≥2 screens of same site (104)			Candidates in screens with ≥140 donors (711)			Known cancer genes (711)
		n	%	p-value (vs known)	n	%	p-value (vs known)	n	%	p-value (vs known)	n	%
Gene duplicability	Genes	1661	100	NA	104	100	NA	711	100	NA	711	100
	Duplicated genes (60% of sequence length)	217	13.0644	0.739	21	20.1923	0.0444	89	12.5176	1	89	12.5176
Evolutionary origin	Genes in EggNog	1643	98.9163	NA	104	100	NA	703	98.8748	NA	705	99.1561
	Pre-metazoan genes	1136	68.3925	0.0124	71	68.2692	0.4427	492	69.9858	0.01491	450	63.2911
Gene expression in human healthy tissues	Union of genes in GTEx and Protein Atlas	1661	100	NA	104	100	NA	711	100	NA	711	100
	Genes with concordant annotation	1655	99.6	NA	104	100	NA	709	99.7	NA	711	100
	Median number of tissues (out of 43)	38	NA	2.2e-16	41	NA	0.024	41	NA	1.1e-05	43	NA
Protein expression in human healthy tissues	Proteins in Protein Atlas	1202	72.3	NA	87	83.7	NA	542	76.2	NA	597	84
	Median number of tissues (out of 44)	36	NA	5e-08	37	NA	0.09	38	NA	0.009	40	NA
Gene essentiality	Union of genes in PICKLES and OGEE	1661	100	NA	104	100	NA	711	100	NA	711	100
	Genes with concordant annotation	1659	99.8796	NA	104	100	NA	711	100	NA	711	100
	Essential in ≥1 cell line	1035	62.387	3.48e-11	80	76.9231	1	489	68.7764	0.00199	542	76.2307
	Median % of cell lines (out of 177)	3.38	NA	0.0034	3.43	NA	0.48	3.57	NA	0.32	4.55	NA
Protein complexes	Union of proteins in CORUM, HPRD and Reactome	879	52.9199	4.52e-25	79	75.9615	1	413	58.0872	8.228e-12	535	75.2461
Protein-protein interactions (whole network)	Union of nodes in BioGRID, MIntAct, DIP and HPRD	1502	90.4275	NA	99	95.1923	NA	666	93.6709	NA	701	98.5935
	Median degree (d)	20	NA	2.24e-50	39	NA	0.0123	26.5	NA	8.48e-24	51	NA
	Median betweenness (b)	2410.5	NA	7.65e-43	8691.67	NA	0.1	3997.3	NA	1.88e-19	11363.2	NA
	Median clustering coefficient (c)	0.0750667	NA	1.51e-07	0.074446	NA	0.00588	0.0806695	NA	0.00496	0.0888585	NA
Protein-protein interactions (high-throughput screens only)	Union of nodes from BioGRID, MIntAct, DIP and HPRD	1404	84.5274	NA	93	89.4231	NA	630	88.6076	NA	679	95.4993
	Median degree (d)	28	NA	3.78e-23	54	NA	0.182	38	NA	2.83e-09	60	NA
	Median betweenness (b)	1882.05	NA	3.14e-21	6559.82	NA	0.353	3149.32	NA	8.24e-08	6743.88	NA
	Median clustering coefficient (c)	0.0127686	NA	3.89e-06	0.014319	NA	0.573	0.0142692	NA	0.0143	0.0155498	NA
miRNA-target interactions (whole network)	Union of genes from miRTarBase and miRecords	1358	81.758	NA	91	87.5	NA	610	85.7947	NA	676	95.0774
	Median degree (d)	15	NA	2.47e-12	22	NA	0.4941	17	NA	3.301e-05	23	NA
	Median betweenness (b)	1827.94	NA	2.46e-17	4519.09	NA	0.6691	2534.19	NA	1.297e-07	4237.03	NA
miRNA-target interactions (high-throughput screens only)	Union of genes from miRTarBase and miRecords	1120	67.4	NA	81	77.8846	NA	519	72.9958	NA	592	83.3
	Median degree	21	NA	0.0009466	25	NA	0.7036	23	NA	0.07332	29	NA
	Median betweenness	790	NA	2.6e-05	1336.54	NA	0.5545	1078.28	NA	0.0334	1684	NA
Expression in cancer cell lines	Genes in CCLE	1647	99.1	NA	103	99	NA	704	99	NA	707	99.4
	Genes in CLP	1505	90.6	NA	94	90.4	NA	643	90.4	NA	669	94.1
	Genes in GNE	1661	100	NA	104	100	NA	711	100	NA	710	99.9

## Sheet: References
References
1	Agrawal N, Frederick MJ, Pickering CR, Bettegowda C, Chang K, Li RJ, Fakhry C, Xie TX, Zhang J, Wang J, et al: Exome sequencing of head and neck squamous cell carcinoma reveals inactivating mutations in NOTCH1. Science 2011, 333:1154-1157.
2	Agrawal N, Jiao Y, Bettegowda C, Hutfless SM, Wang Y, David S, Cheng Y, Twaddell WS, Latt NL, Shin EJ, et al: Comparative genomic analysis of esophageal adenocarcinoma and squamous cell carcinoma. Cancer Discov 2012, 2:899-905.
3	Al-Hebshi NN, Li S, Nasher AT, El-Setouhy M, Alsanosi R, Blancato J, Loffredo C: Exome sequencing of oral squamous cell carcinoma in users of Arabian snuff reveals novel candidates for driver genes. Int J Cancer 2016, 139:363-372.
4	Andersson AK, Ma J, Wang J, Chen X, Gedman AL, Dang J, Nakitandwe J, Holmfeldt L, Parker M, Easton J, et al: The landscape of somatic mutations in infant MLL-rearranged acute lymphoblastic leukemias. Nat Genet 2015, 47:330-337.
5	Assie G, Letouze E, Fassnacht M, Jouinot A, Luscap W, Barreau O, Omeiri H, Rodriguez S, Perlemoine K, Rene-Corail F, et al: Integrated genomic characterization of adrenocortical carcinoma. Nat Genet 2014, 46:607-612.
6	Bailey P, Chang DK, Nones K, Johns AL, Patch AM, Gingras MC, Miller DK, Christ AN, Bruxner TJ, Quinn MC, et al: Genomic analyses identify molecular subtypes of pancreatic cancer. Nature 2016, 531:47-52.
7	Bailey MH, Tokheim C, Porta-Pardo E, Sengupta S, Bertrand D, Weerasinghe A, Colaprico A, Wendl MC, Kim J, Reardon B, et al: Comprehensive Characterization of Cancer Driver Genes and Mutations. Cell 2018, 173:371-385 e318.
8	Balbas-Martinez C, Sagrera A, Carrillo-de-Santa-Pau E, Earl J, Marquez M, Vazquez M, Lapi E, Castro-Giner F, Beltran S, Bayes M, et al: Recurrent inactivation of STAG2 in bladder cancer is not associated with aneuploidy. Nat Genet 2013, 45:1464-1469.
9	Banerji S, Cibulskis K, Rangel-Escareno C, Brown KK, Carter SL, Frederick AM, Lawrence MS, Sivachenko AY, Sougnez C, Zou L, et al: Sequence analysis of mutations and translocations across breast cancer subtypes. Nature 2012, 486:405-409.
10	Barbieri CE, Baca SC, Lawrence MS, Demichelis F, Blattner M, Theurillat JP, White TA, Stojanov P, Van Allen E, Stransky N, et al: Exome sequencing identifies recurrent SPOP, FOXA1 and MED12 mutations in prostate cancer. Nat Genet 2012, 44:685-689.
11	Barretina J, Taylor BS, Banerji S, Ramos AH, Lagos-Quintana M, Decarolis PL, Shah K, Socci ND, Weir BA, Ho A, et al: Subtype-specific genomic alterations define new targets for soft-tissue sarcoma therapy. Nat Genet 2010, 42:715-721.
12	Bass AJ, Lawrence MS, Brace LE, Ramos AH, Drier Y, Cibulskis K, Sougnez C, Voet D, Saksena G, Sivachenko A, et al: Genomic sequencing of colorectal adenocarcinomas identifies a recurrent VTI1A-TCF7L2 fusion. Nat Genet 2011, 43:964-968.
13	Behjati S, Tarpey PS, Presneau N, Scheipl S, Pillay N, Van Loo P, Wedge DC, Cooke SL, Gundem G, Davies H, et al: Distinct H3F3A and H3F3B driver mutations define chondroblastoma and giant cell tumor of bone. Nat Genet 2013, 45:1479-1482.
14	Behjati S, Tarpey PS, Sheldon H, Martincorena I, Van Loo P, Gundem G, Wedge DC, Ramakrishna M, Cooke SL, Pillay N, et al: Recurrent PTPRB and PLCG1 mutations in angiosarcoma. Nat Genet 2014, 46:376-379.
15	Beltran H, Yelensky R, Frampton GM, Park K, Downing SR, MacDonald TY, Jarosz M, Lipson D, Tagawa ST, Nanus DM, et al: Targeted next-generation sequencing of advanced prostate cancer identifies potential therapeutic targets and disease heterogeneity. Eur Urol 2013, 63:920-926.
16	Berger MF, Hodis E, Heffernan TP, Deribe YL, Lawrence MS, Protopopov A, Ivanova E, Watson IR, Nickerson E, Ghosh P, et al: Melanoma genome sequencing reveals frequent PREX2 mutations. Nature 2012, 485:502-506.
17	Bettegowda C, Agrawal N, Jiao Y, Sausen M, Wood LD, Hruban RH, Rodriguez FJ, Cahill DP, McLendon R, Riggins G, et al: Mutations in CIC and FUBP1 contribute to human oligodendroglioma. Science 2011, 333:1453-1455.
18	Biankin AV, Waddell N, Kassahn KS, Gingras MC, Muthuswamy LB, Johns AL, Miller DK, Wilson PJ, Patch AM, Wu J, et al: Pancreatic cancer genomes reveal aberrations in axon guidance pathway genes. Nature 2012, 491:399-405.
19	Bonilla X, Parmentier L, King B, Bezrukov F, Kaya G, Zoete V, Seplyarskiy VB, Sharpe HJ, McKee T, Letourneau A, et al: Genomic analysis identifies new drivers and progression pathways in skin basal cell carcinoma. Nat Genet 2016, 48:398-406.
20	Brastianos PK, Taylor-Weiner A, Manley PE, Jones RT, Dias-Santagata D, Thorner AR, Lawrence MS, Rodriguez FJ, Bernardo LA, Schubert L, et al: Exome sequencing identifies BRAF mutations in papillary craniopharyngiomas. Nat Genet 2014, 46:161-165.
21	Brohl AS, Solomon DA, Chang W, Wang J, Song Y, Sindiri S, Patidar R, Hurd L, Chen L, Shern JF, et al: The genomic landscape of the Ewing Sarcoma family of tumors reveals recurrent STAG2 mutation. PLoS Genet 2014, 10:e1004475.
22	Buczkowicz P, Hoeman C, Rakopoulos P, Pajovic S, Letourneau L, Dzamba M, Morrison A, Lewis P, Bouffet E, Bartels U, et al: Genomic analysis of diffuse intrinsic pontine gliomas identifies three molecular subgroups and recurrent activating ACVR1 mutations. Nat Genet 2014, 46:451-456.
23	Bueno R, Stawiski EW, Goldstein LD, Durinck S, De Rienzo A, Modrusan Z, Gnad F, Nguyen TT, Jaiswal BS, Chirieac LR, et al: Comprehensive genomic analysis of malignant pleural mesothelioma identifies recurrent mutations, gene fusions and splicing alterations. Nat Genet 2016, 48:407-416.
24	Campbell JD, Alexandrov A, Kim J, Wala J, Berger AH, Pedamallu CS, Shukla SA, Guo G, Brooks AN, Murray BA, et al: Distinct patterns of somatic genome alterations in lung adenocarcinomas and squamous cell carcinomas. Nat Genet 2016, 48:607-616.
25	Cancer Genome Atlas Research Network. Electronic address wbe, Cancer Genome Atlas Research N: Comprehensive and Integrative Genomic Characterization of Hepatocellular Carcinoma. Cell 2017, 169:1327-1341 e1323.
26	Cancer Genome Atlas Research Network. Electronic address aadhe, Cancer Genome Atlas Research N: Integrated Genomic Characterization of Pancreatic Ductal Adenocarcinoma. Cancer Cell 2017, 32:185-203 e113.
27	Cancer Genome Atlas Research Network. Electronic address edsc, Cancer Genome Atlas Research N: Comprehensive and Integrated Genomic Characterization of Adult Soft Tissue Sarcomas. Cell 2017, 171:950-965 e928.
28	Cancer Genome Atlas Research N: The Molecular Taxonomy of Primary Prostate Cancer. Cell 2015, 163:1011-1025.
29	Cancer Genome Atlas Research N, Linehan WM, Spellman PT, Ricketts CJ, Creighton CJ, Fei SS, Davis C, Wheeler DA, Murray BA, Schmidt L, et al: Comprehensive Molecular Characterization of Papillary Renal-Cell Carcinoma. N Engl J Med 2016, 374:135-145.
30	Cancer Genome Atlas Research N, Analysis Working Group: Asan U, Agency BCC, Brigham, Women's H, Broad I, Brown U, Case Western Reserve U, Dana-Farber Cancer I, Duke U, et al: Integrated genomic characterization of oesophageal carcinoma. Nature 2017, 541:169-175.
31	Cancer Genome Atlas Research N, Albert Einstein College of M, Analytical Biological S, Barretos Cancer H, Baylor College of M, Beckman Research Institute of City of H, Buck Institute for Research on A, Canada's Michael Smith Genome Sciences C, Harvard Medical S, Helen FGCC, et al: Integrated genomic and molecular characterization of cervical cancer. Nature 2017, 543:378-384.
32	Cao Y, He M, Gao Z, Peng Y, Li Y, Li L, Zhou W, Li X, Zhong X, Lei Y, et al: Activating hotspot L205R mutation in PRKACA and adrenal Cushing's syndrome. Science 2014, 344:913-917.
33	Ceccarelli M, Barthel FP, Malta TM, Sabedot TS, Salama SR, Murray BA, Morozova O, Newton Y, Radenbaugh A, Pagnotta SM, et al: Molecular Profiling Reveals Biologically Discrete Subsets and Pathways of Progression in Diffuse Glioma. Cell 2016, 164:550-563.
34	Chan-On W, Nairismagi ML, Ong CK, Lim WK, Dima S, Pairojkul C, Lim KH, McPherson JR, Cutcutache I, Heng HL, et al: Exome sequencing identifies distinct mutational patterns in liver fluke-related and non-infection-related bile duct cancers. Nat Genet 2013, 45:1474-1478.
35	Chang J, Tan W, Ling Z, Xi R, Shao M, Chen M, Luo Y, Zhao Y, Liu Y, Huang X, et al: Genomic analysis of oesophageal squamous-cell carcinoma identifies alcohol drinking-related mutation signature and genomic alterations. Nat Commun 2017, 8:15290.
36	Chapman MA, Lawrence MS, Keats JJ, Cibulskis K, Sougnez C, Schinzel AC, Harview CL, Brunet JP, Ahmann GJ, Adli M, et al: Initial genome sequencing and analysis of multiple myeloma. Nature 2011, 471:467-472.
37	Chen F, Zhang Y, Senbabaoglu Y, Ciriello G, Yang L, Reznik E, Shuch B, Micevic G, De Velasco G, Shinbrot E, et al: Multilevel Genomics-Based Taxonomy of Renal Cell Carcinoma. Cell Rep 2016, 14:2476-2489.
38	Cherniack AD, Shen H, Walter V, Stewart C, Murray BA, Bowlby R, Hu X, Ling S, Soslow RA, Broaddus RR, et al: Integrated Molecular Characterization of Uterine Carcinosarcoma. Cancer Cell 2017, 31:411-423.
39	Cho SY, Park JW, Liu Y, Park YS, Kim JH, Yang H, Um H, Ko WR, Lee BI, Kwon SY, et al: Sporadic Early-Onset Diffuse Gastric Cancers Have High Frequency of Somatic CDH1 Alterations, but Low Frequency of Somatic RHOA Mutations Compared With Late-Onset Cancers. Gastroenterology 2017, 153:536-549 e526.
40	Choi J, Goh G, Walradt T, Hong BS, Bunick CG, Chen K, Bjornson RD, Maman Y, Wang T, Tordoff J, et al: Genomic landscape of cutaneous T cell lymphoma. Nat Genet 2015, 47:1011-1019.
41	Chow YP, Tan LP, Chai SJ, Abdul Aziz N, Choo SW, Lim PV, Pathmanathan R, Mohd Kornain NK, Lum CL, Pua KC, et al: Exome Sequencing Identifies Potentially Druggable Mutations in Nasopharyngeal Carcinoma. Sci Rep 2017, 7:42980.
42	Ciriello G, Gatza ML, Beck AH, Wilkerson MD, Rhie SK, Pastore A, Zhang H, McLellan M, Yau C, Kandoth C, et al: Comprehensive Molecular Portraits of Invasive Lobular Breast Cancer. Cell 2015, 163:506-519.
43	Clark VE, Erson-Omay EZ, Serin A, Yin J, Cotney J, Ozduman K, Avsar T, Li J, Murray PB, Henegariu O, et al: Genomic analysis of non-NF2 meningiomas reveals mutations in TRAF7, KLF4, AKT1, and SMO. Science 2013, 339:1077-1080.
44	Crompton BD, Stewart C, Taylor-Weiner A, Alexe G, Kurek KC, Calicchio ML, Kiezun A, Carter SL, Shukla SA, Mehta SS, et al: The genomic landscape of pediatric Ewing sarcoma. Cancer Discov 2014, 4:1326-1341.
45	Dalgliesh GL, Furge K, Greenman C, Chen L, Bignell G, Butler A, Davies H, Edkins S, Hardy C, Latimer C, et al: Systematic sequencing of renal carcinoma reveals inactivation of histone modifying genes. Nature 2010, 463:360-363.
46	De Keersmaecker K, Atak ZK, Li N, Vicente C, Patchett S, Girardi T, Gianfelici V, Geerdens E, Clappier E, Porcu M, et al: Exome sequencing identifies mutation in CNOT3 and ribosomal genes RPL5 and RPL10 in T-cell acute lymphoblastic leukemia. Nat Genet 2013, 45:186-190.
47	Decker B, Karyadi DM, Davis BW, Karlins E, Tillmans LS, Stanford JL, Thibodeau SN, Ostrander EA: Biallelic BRCA2 Mutations Shape the Somatic Mutational Landscape of Aggressive Prostate Tumors. Am J Hum Genet 2016, 98:818-829.
48	Ding L, Getz G, Wheeler DA, Mardis ER, McLellan MD, Cibulskis K, Sougnez C, Greulich H, Muzny DM, Morgan MB, et al: Somatic mutations affect key pathways in lung adenocarcinoma. Nature 2008, 455:1069-1075.
49	Ding L, Ley TJ, Larson DE, Miller CA, Koboldt DC, Welch JS, Ritchey JK, Young MA, Lamprecht T, McLellan MD, et al: Clonal evolution in relapsed acute myeloid leukaemia revealed by whole-genome sequencing. Nature 2012, 481:506-510.
50	Dolnik A, Engelmann JC, Scharfenberger-Schmeer M, Mauch J, Kelkenberg-Schade S, Haldemann B, Fries T, Kronke J, Kuhn MW, Paschka P, et al: Commonly altered genomic regions in acute myeloid leukemia are enriched for somatic mutations involved in chromatin remodeling and splicing. Blood 2012, 120:e83-92.
51	Dulak AM, Stojanov P, Peng S, Lawrence MS, Fox C, Stewart C, Bandla S, Imamura Y, Schumacher SE, Shefler E, et al: Exome and whole-genome sequencing of esophageal adenocarcinoma identifies recurrent driver events and mutational complexity. Nat Genet 2013, 45:478-486.
52	Durinck S, Stawiski EW, Pavia-Jimenez A, Modrusan Z, Kapur P, Jaiswal BS, Zhang N, Toffessi-Tcheuyap V, Nguyen TT, Pahuja KB, et al: Spectrum of diverse genomic alterations define non-clear cell renal carcinoma subtypes. Nat Genet 2015, 47:13-21.
53	Eleveld TF, Oldridge DA, Bernard V, Koster J, Daage LC, Diskin SJ, Schild L, Bentahar NB, Bellini A, Chicard M, et al: Relapsed neuroblastomas show frequent RAS-MAPK pathway mutations. Nat Genet 2015, 47:864-871.
54	Fabbri G, Rasi S, Rossi D, Trifonov V, Khiabanian H, Ma J, Grunn A, Fangazio M, Capello D, Monti S, et al: Analysis of the chronic lymphocytic leukemia coding genome: role of NOTCH1 mutational activation. J Exp Med 2011, 208:1389-1401.
55	Farshidfar F, Zheng S, Gingras MC, Newton Y, Shih J, Robertson AG, Hinoue T, Hoadley KA, Gibb EA, Roszik J, et al: Integrative Genomic Analysis of Cholangiocarcinoma Identifies Distinct IDH-Mutant Molecular Profiles. Cell Rep 2017, 18:2780-2794.
56	Feber A, Worth DC, Chakravarthy A, de Winter P, Shah K, Arya M, Saqib M, Nigam R, Malone PR, Tan WS, et al: CSN1 Somatic Mutations in Penile Squamous Cell Carcinoma. Cancer Res 2016, 76:4720-4727.
57	Fels Elliott DR, Perner J, Li X, Symmons MF, Verstak B, Eldridge M, Bower L, O'Donovan M, Gay NJ, Consortium O, Fitzgerald RC: Impact of mutations in Toll-like receptor pathway genes on esophageal carcinogenesis. PLoS Genet 2017, 13:e1006808.
58	Fishbein L, Leshchiner I, Walter V, Danilova L, Robertson AG, Johnson AR, Lichtenberg TM, Murray BA, Ghayee HK, Else T, et al: Comprehensive Molecular Characterization of Pheochromocytoma and Paraganglioma. Cancer Cell 2017, 31:181-193.
59	Fontebasso AM, Papillon-Cavanagh S, Schwartzentruber J, Nikbakht H, Gerges N, Fiset PO, Bechet D, Faury D, De Jay N, Ramkissoon LA, et al: Recurrent somatic mutations in ACVR1 in pediatric midline high-grade astrocytoma. Nat Genet 2014, 46:462-466.
60	Francis JM, Kiezun A, Ramos AH, Serra S, Pedamallu CS, Qian ZR, Banck MS, Kanwar R, Kulkarni AA, Karpathakis A, et al: Somatic mutation of CDKN1B in small intestine neuroendocrine tumors. Nat Genet 2013, 45:1483-1486.
61	Fujimoto A, Totoki Y, Abe T, Boroevich KA, Hosoda F, Nguyen HH, Aoki M, Hosono N, Kubo M, Miya F, et al: Whole-genome sequencing of liver cancers identifies etiological influences on mutation patterns and recurrent mutations in chromatin regulators. Nat Genet 2012, 44:760-764.
62	Fujimoto A, Furuta M, Totoki Y, Tsunoda T, Kato M, Shiraishi Y, Tanaka H, Taniguchi H, Kawakami Y, Ueno M, et al: Whole-genome mutational landscape and characterization of noncoding and structural mutations in liver cancer. Nat Genet 2016, 48:500-509.
63	Gao YB, Chen ZL, Li JG, Hu XD, Shi XJ, Sun ZM, Zhang F, Zhao ZR, Li ZT, Liu ZY, et al: Genetic landscape of esophageal squamous cell carcinoma. Nat Genet 2014, 46:1097-1102.
64	George J, Lim JS, Jang SJ, Cun Y, Ozretic L, Kong G, Leenders F, Lu X, Fernandez-Cuesta L, Bosco G, et al: Comprehensive genomic profiles of small cell lung cancer. Nature 2015, 524:47-53.
65	Gerlinger M, Rowan AJ, Horswell S, Larkin J, Endesfelder D, Gronroos E, Martinez P, Matthews N, Stewart A, Tarpey P, et al: Intratumor heterogeneity and branched evolution revealed by multiregion sequencing. N Engl J Med 2012, 366:883-892.
66	Gerlinger M, Horswell S, Larkin J, Rowan AJ, Salm MP, Varela I, Fisher R, McGranahan N, Matthews N, Santos CR, et al: Genomic architecture and evolution of clear cell renal cell carcinomas defined by multiregion sequencing. Nat Genet 2014, 46:225-233.
67	Giannakis M, Hodis E, Jasmine Mu X, Yamauchi M, Rosenbluh J, Cibulskis K, Saksena G, Lawrence MS, Qian ZR, Nishihara R, et al: RNF43 is frequently mutated in colorectal and endometrial cancers. Nat Genet 2014, 46:1264-1266.
68	Giannakis M, Mu XJ, Shukla SA, Qian ZR, Cohen O, Nishihara R, Bahl S, Cao Y, Amin-Mansour A, Yamauchi M, et al: Genomic Correlates of Immune-Cell Infiltrates in Colorectal Carcinoma. Cell Rep 2016, 15:857-865.
69	Giannikou K, Malinowska IA, Pugh TJ, Yan R, Tseng YY, Oh C, Kim J, Tyburczy ME, Chekaluk Y, Liu Y, et al: Whole Exome Sequencing Identifies TSC1/TSC2 Biallelic Loss as the Primary and Sufficient Driver Event for Renal Angiomyolipoma Development. PLoS Genet 2016, 12:e1006242.
70	Gibson WJ, Hoivik EA, Halle MK, Taylor-Weiner A, Cherniack AD, Berg A, Holst F, Zack TI, Werner HM, Staby KM, et al: The genomic landscape and evolution of endometrial carcinoma progression and abdominopelvic metastasis. Nat Genet 2016, 48:848-855.
71	Gingras MC, Covington KR, Chang DK, Donehower LA, Gill AJ, Ittmann MM, Creighton CJ, Johns AL, Shinbrot E, Dewal N, et al: Ampullary Cancers Harbor ELF3 Tumor Suppressor Gene Mutations and Exhibit Frequent WNT Dysregulation. Cell Rep 2016, 14:907-919.
72	Goh G, Scholl UI, Healy JM, Choi M, Prasad ML, Nelson-Williams C, Kunstman JW, Korah R, Suttorp AC, Dietrich D, et al: Recurrent activating mutation in PRKACA in cortisol-producing adrenal tumors. Nat Genet 2014, 46:613-617.
73	Govindan R, Ding L, Griffith M, Subramanian J, Dees ND, Kanchi KL, Maher CA, Fulton R, Fulton L, Wallis J, et al: Genomic landscape of non-small cell lung cancer in smokers and never-smokers. Cell 2012, 150:1121-1134.
74	Grasso CS, Wu YM, Robinson DR, Cao X, Dhanasekaran SM, Khan AP, Quist MJ, Jing X, Lonigro RJ, Brenner JC, et al: The mutational landscape of lethal castration-resistant prostate cancer. Nature 2012, 487:239-243.
75	Graubert TA, Shen D, Ding L, Okeyo-Owuor T, Lunn CL, Shao J, Krysiak K, Harris CC, Koboldt DC, Larson DE, et al: Recurrent mutations in the U2AF1 splicing factor in myelodysplastic syndromes. Nat Genet 2012, 44:53-57.
76	Greif PA, Eck SH, Konstandin NP, Benet-Pages A, Ksienzyk B, Dufour A, Vetter AT, Popp HD, Lorenz-Depiereux B, Meitinger T, et al: Identification of recurring tumor-specific somatic mutations in acute myeloid leukemia by transcriptome sequencing. Leukemia 2011, 25:821-827.
77	Grobner SN, Worst BC, Weischenfeldt J, Buchhalter I, Kleinheinz K, Rudneva VA, Johann PD, Balasubramanian GP, Segura-Wang M, Brabetz S, et al: The landscape of genomic alterations across childhood cancers. Nature 2018, 555:321-327.
78	Gui Y, Guo G, Huang Y, Hu X, Tang A, Gao S, Wu R, Chen C, Li X, Zhou L, et al: Frequent mutations of chromatin remodeling genes in transitional cell carcinoma of the bladder. Nat Genet 2011, 43:875-878.
79	Guichard C, Amaddeo G, Imbeaud S, Ladeiro Y, Pelletier L, Maad IB, Calderaro J, Bioulac-Sage P, Letexier M, Degos F, et al: Integrated analysis of somatic mutations and focal copy-number changes identifies key genes and pathways in hepatocellular carcinoma. Nat Genet 2012, 44:694-698.
80	Gunawardana J, Chan FC, Telenius A, Woolcock B, Kridel R, Tan KL, Ben-Neriah S, Mottok A, Lim RS, Boyle M, et al: Recurrent somatic mutations of PTPN1 in primary mediastinal B cell lymphoma and Hodgkin lymphoma. Nat Genet 2014, 46:329-335.
81	Guo G, Gui Y, Gao S, Tang A, Hu X, Huang Y, Jia W, Li Z, He M, Sun L, et al: Frequent mutations of genes encoding ubiquitin-mediated proteolysis pathway components in clear cell renal cell carcinoma. Nat Genet 2012, 44:17-19.
82	Guo G, Sun X, Chen C, Wu S, Huang P, Li Z, Dean M, Huang Y, Jia W, Zhou Q, et al: Whole-genome and whole-exome sequencing of bladder cancer identifies frequent alterations in genes involved in sister chromatid cohesion and segregation. Nat Genet 2013, 45:1459-1463.
83	Heo SG, Koh Y, Kim JK, Jung J, Kim HL, Yoon SS, Park JW: Identification of somatic mutations using whole-exome sequencing in Korean patients with acute myeloid leukemia. BMC Med Genet 2017, 18:23.
84	Hintzsche JD, Gorden NT, Amato CM, Kim J, Wuensch KE, Robinson SE, Applegate AJ, Couts KL, Medina TM, Wells KR, et al: Whole-exome sequencing identifies recurrent SF3B1 R625 mutation and comutation of NF1 and KIT in mucosal melanoma. Melanoma Res 2017, 27:189-199.
85	Hodis E, Watson IR, Kryukov GV, Arold ST, Imielinski M, Theurillat JP, Nickerson E, Auclair D, Li L, Place C, et al: A landscape of driver mutations in melanoma. Cell 2012, 150:251-263.
86	Holmfeldt L, Wei L, Diaz-Flores E, Walsh M, Zhang J, Ding L, Payne-Turner D, Churchman M, Andersson A, Chen SC, et al: The genomic landscape of hypodiploid acute lymphoblastic leukemia. Nat Genet 2013, 45:242-252.
87	Huang J, Deng Q, Wang Q, Li KY, Dai JH, Li N, Zhu ZD, Zhou B, Liu XY, Liu RF, et al: Exome sequencing of hepatitis B virus-associated hepatocellular carcinoma. Nat Genet 2012, 44:1117-1121.
88	Huang KK, Jang KW, Kim S, Kim HS, Kim SM, Kwon HJ, Kim HR, Yun HJ, Ahn MJ, Park KU, et al: Exome sequencing reveals recurrent REV3L mutations in cisplatin-resistant squamous cell carcinoma of head and neck. Sci Rep 2016, 6:19552.
89	Ibanez M, Carbonell-Caballero J, Garcia-Alonso L, Such E, Jimenez-Almazan J, Vidal E, Barragan E, Lopez-Pavia M, M LL, Martin I, et al: The Mutational Landscape of Acute Promyelocytic Leukemia Reveals an Interacting Network of Co-Occurrences and Recurrent Mutations. PLoS One 2016, 11:e0148346.
90	Imielinski M, Berger AH, Hammerman PS, Hernandez B, Pugh TJ, Hodis E, Cho J, Suh J, Capelletti M, Sivachenko A, et al: Mapping the hallmarks of lung adenocarcinoma with massively parallel sequencing. Cell 2012, 150:1107-1120.
91	Jiang L, Gu ZH, Yan ZX, Zhao X, Xie YY, Zhang ZG, Pan CM, Hu Y, Cai CP, Dong Y, et al: Exome sequencing identifies somatic mutations of DDX3X in natural killer/T-cell lymphoma. Nat Genet 2015, 47:1061-1066.
92	Jiao Y, Shi C, Edil BH, de Wilde RF, Klimstra DS, Maitra A, Schulick RD, Tang LH, Wolfgang CL, Choti MA, et al: DAXX/ATRX, MEN1, and mTOR pathway genes are frequently altered in pancreatic neuroendocrine tumors. Science 2011, 331:1199-1203.
93	Jiao Y, Pawlik TM, Anders RA, Selaru FM, Streppel MM, Lucas DJ, Niknafs N, Guthrie VB, Maitra A, Argani P, et al: Exome sequencing identifies frequent inactivating mutations in BAP1, ARID1A and PBRM1 in intrahepatic cholangiocarcinomas. Nat Genet 2013, 45:1470-1473.
94	Johansson P, Aoude LG, Wadt K, Glasson WJ, Warrier SK, Hewitt AW, Kiilgaard JF, Heegaard S, Isaacs T, Franchina M, et al: Deep sequencing of uveal melanoma identifies a recurrent mutation in PLCB4. Oncotarget 2016, 7:4624-4631.
95	Johnson BE, Mazor T, Hong C, Barnes M, Aihara K, McLean CY, Fouse SD, Yamamoto S, Ueda H, Tatsuno K, et al: Mutational analysis reveals the origin and therapy-driven evolution of recurrent glioma. Science 2014, 343:189-193.
96	Jones S, Zhang X, Parsons DW, Lin JC, Leary RJ, Angenendt P, Mankoo P, Carter H, Kamiyama H, Jimeno A, et al: Core signaling pathways in human pancreatic cancers revealed by global genomic analyses. Science 2008, 321:1801-1806.
97	Jones S, Wang TL, Shih Ie M, Mao TL, Nakayama K, Roden R, Glas R, Slamon D, Diaz LA, Jr., Vogelstein B, et al: Frequent mutations of chromatin remodeling gene ARID1A in ovarian clear cell carcinoma. Science 2010, 330:228-231.
98	Jones DT, Jager N, Kool M, Zichner T, Hutter B, Sultan M, Cho YJ, Pugh TJ, Hovestadt V, Stutz AM, et al: Dissecting the genomic complexity underlying medulloblastoma. Nature 2012, 488:100-105.
99	Jones DT, Hutter B, Jager N, Korshunov A, Kool M, Warnatz HJ, Zichner T, Lambert SR, Ryzhova M, Quang DA, et al: Recurrent somatic alterations of FGFR1 and NTRK2 in pilocytic astrocytoma. Nat Genet 2013, 45:927-932.
100	Jour G, Scarborough JD, Jones RL, Loggers E, Pollack SM, Pritchard CC, Hoch BL: Molecular profiling of soft tissue sarcomas using next-generation sequencing: a pilot study toward precision therapeutics. Hum Pathol 2014, 45:1563-1571.
101	Kadara H, Choi M, Zhang J, Parra ER, Rodriguez-Canales J, Gaffney SG, Zhao Z, Behrens C, Fujimoto J, Chow C, et al: Whole-exome sequencing and immune profiling of early-stage lung adenocarcinoma with fully annotated clinical follow-up. Ann Oncol 2017, 28:75-82.
102	Kakiuchi M, Nishizawa T, Ueda H, Gotoh K, Tanaka A, Hayashi A, Yamamoto S, Tatsuno K, Katoh H, Watanabe Y, et al: Recurrent gain-of-function mutations of RHOA in diffuse-type gastric carcinoma. Nat Genet 2014, 46:583-587.
103	Kan Z, Jaiswal BS, Stinson J, Janakiraman V, Bhatt D, Stern HM, Yue P, Haverty PM, Bourgon R, Zheng J, et al: Diverse somatic mutation patterns and pathway alterations in human cancers. Nature 2010, 466:869-873.
104	Kandoth C, McLellan MD, Vandin F, Ye K, Niu B, Lu C, Xie M, Zhang Q, McMichael JF, Wyczalkowski MA, et al: Mutational landscape and significance across 12 major cancer types. Nature 2013, 502:333-339.
105	Kataoka K, Nagata Y, Kitanaka A, Shiraishi Y, Shimamura T, Yasunaga J, Totoki Y, Chiba K, Sato-Otsubo A, Nagae G, et al: Integrated molecular analysis of adult T cell leukemia/lymphoma. Nat Genet 2015, 47:1304-1315.
106	Kiel MJ, Velusamy T, Betz BL, Zhao L, Weigelin HG, Chiang MY, Huebner-Chan DR, Bailey NG, Yang DT, Bhagat G, et al: Whole-genome sequencing identifies recurrent somatic NOTCH2 mutations in splenic marginal zone lymphoma. J Exp Med 2012, 209:1553-1565.
107	Klampfl T, Gisslinger H, Harutyunyan AS, Nivarthi H, Rumi E, Milosevic JD, Them NC, Berg T, Gisslinger B, Pietra D, et al: Somatic mutations of calreticulin in myeloproliferative neoplasms. N Engl J Med 2013, 369:2379-2390.
108	Kohsaka S, Shukla N, Ameur N, Ito T, Ng CK, Wang L, Lim D, Marchetti A, Viale A, Pirun M, et al: A recurrent neomorphic mutation in MYOD1 defines a clinically aggressive subset of embryonal rhabdomyosarcoma associated with PI3K-AKT pathway mutations. Nat Genet 2014, 46:595-600.
109	Kooi IE, Mol BM, Massink MP, Ameziane N, Meijers-Heijboer H, Dommering CJ, van Mil SE, de Vries Y, van der Hout AH, Kaspers GJ, et al: Somatic genomic alterations in retinoblastoma beyond RB1 are rare and limited to copy number changes. Sci Rep 2016, 6:25264.
110	Kovac M, Blattmann C, Ribi S, Smida J, Mueller NS, Engert F, Castro-Giner F, Weischenfeldt J, Kovacova M, Krieg A, et al: Exome sequencing of osteosarcoma reveals mutation signatures reminiscent of BRCA deficiency. Nat Commun 2015, 6:8940.
111	Kovac M, Navas C, Horswell S, Salm M, Bardella C, Rowan A, Stares M, Castro-Giner F, Fisher R, de Bruin EC, et al: Recurrent chromosomal gains and heterogeneous driver mutations characterise papillary renal cancer evolution. Nat Commun 2015, 6:6336.
112	Krauthammer M, Kong Y, Ha BH, Evans P, Bacchiocchi A, McCusker JP, Cheng E, Davis MJ, Goh G, Choi M, et al: Exome sequencing identifies recurrent somatic RAC1 mutations in melanoma. Nat Genet 2012, 44:1006-1014.
113	Krauthammer M, Kong Y, Bacchiocchi A, Evans P, Pornputtapong N, Wu C, McCusker JP, Ma S, Cheng E, Straub R, et al: Exome sequencing identifies recurrent mutations in NF1 and RASopathy genes in sun-exposed melanomas. Nat Genet 2015, 47:996-1002.
114	Krysiak K, Gomez F, White BS, Matlock M, Miller CA, Trani L, Fronick CC, Fulton RS, Kreisel F, Cashen AF, et al: Recurrent somatic mutations affecting B-cell receptor signaling pathway genes in follicular lymphoma. Blood 2017, 129:473-483.
115	Kunstman JW, Juhlin CC, Goh G, Brown TC, Stenman A, Healy JM, Rubinstein JC, Choi M, Kiss N, Nelson-Williams C, et al: Characterization of the mutational landscape of anaplastic thyroid cancer via whole-exome sequencing. Hum Mol Genet 2015, 24:2318-2329.
116	Landau DA, Carter SL, Stojanov P, McKenna A, Stevenson K, Lawrence MS, Sougnez C, Stewart C, Sivachenko A, Wang L, et al: Evolution and impact of subclonal mutations in chronic lymphocytic leukemia. Cell 2013, 152:714-726.
117	Landau DA, Tausch E, Taylor-Weiner AN, Stewart C, Reiter JG, Bahlo J, Kluth S, Bozic I, Lawrence M, Bottcher S, et al: Mutations driving CLL and their evolution in progression and relapse. Nature 2015, 526:525-530.
118	Lasorsa VA, Formicola D, Pignataro P, Cimmino F, Calabrese FM, Mora J, Esposito MR, Pantile M, Zanon C, De Mariano M, et al: Exome and deep sequencing of clinically aggressive neuroblastoma reveal somatic mutations that affect key pathways involved in cancer progression. Oncotarget 2016, 7:21840-21852.
119	Lawrence MS, Stojanov P, Mermel CH, Robinson JT, Garraway LA, Golub TR, Meyerson M, Gabriel SB, Lander ES, Getz G: Discovery and saturation analysis of cancer genes across 21 tumour types. Nature 2014, 505:495-501.
120	Le Gallo M, O'Hara AJ, Rudd ML, Urick ME, Hansen NF, O'Neil NJ, Price JC, Zhang S, England BM, Godwin AK, et al: Exome sequencing of serous endometrial tumors identifies recurrent somatic mutations in chromatin-remodeling and ubiquitin ligase complex genes. Nat Genet 2012, 44:1310-1315.
121	Le Gallo M, Rudd ML, Urick ME, Hansen NF, Zhang S, Program NCS, Lozy F, Sgroi DC, Vidal Bel A, Matias-Guiu X, et al: Somatic mutation profiles of clear cell endometrial tumors revealed by whole exome and targeted gene sequencing. Cancer 2017, 123:3261-3268.
122	Lee RS, Stewart C, Carter SL, Ambrogio L, Cibulskis K, Sougnez C, Lawrence MS, Auclair D, Mora J, Golub TR, et al: A remarkably simple genome underlies highly malignant pediatric rhabdoid cancers. J Clin Invest 2012, 122:2983-2988.
123	Lee W, Teckie S, Wiesner T, Ran L, Prieto Granada CN, Lin M, Zhu S, Cao Z, Liang Y, Sboner A, et al: PRC2 is recurrently inactivated through EED or SUZ12 loss in malignant peripheral nerve sheath tumors. Nat Genet 2014, 46:1227-1232.
124	Lefebvre C, Bachelot T, Filleron T, Pedrero M, Campone M, Soria JC, Massard C, Levy C, Arnedos M, Lacroix-Triki M, et al: Mutational Profile of Metastatic Breast Cancers: A Retrospective Analysis. PLoS Med 2016, 13:e1002201.
125	Leiserson MD, Vandin F, Wu HT, Dobson JR, Eldridge JV, Thomas JL, Papoutsaki A, Kim Y, Niu B, McLellan M, et al: Pan-cancer network analysis identifies combinations of rare somatic mutations across pathways and protein complexes. Nat Genet 2015, 47:106-114.
126	Ley TJ, Mardis ER, Ding L, Fulton B, McLellan MD, Chen K, Dooling D, Dunford-Shore BH, McGrath S, Hickenbotham M, et al: DNA sequencing of a cytogenetically normal acute myeloid leukaemia genome. Nature 2008, 456:66-72.
127	Li M, Zhao H, Zhang X, Wood LD, Anders RA, Choti MA, Pawlik TM, Daniel HD, Kannangai R, Offerhaus GJ, et al: Inactivating mutations of the chromatin remodeling gene ARID2 in hepatocellular carcinoma. Nat Genet 2011, 43:828-829.
128	Li M, Zhang Z, Li X, Ye J, Wu X, Tan Z, Liu C, Shen B, Wang XA, Wu W, et al: Whole-exome and targeted gene sequencing of gallbladder carcinoma identifies recurrent mutations in the ErbB pathway. Nat Genet 2014, 46:872-876.
129	Li C, Gao Z, Li F, Li X, Sun Y, Wang M, Li D, Wang R, Li F, Fang R, et al: Whole Exome Sequencing Identifies Frequent Somatic Mutations in Cell-Cell Adhesion Genes in Chinese Patients with Lung Squamous Cell Carcinoma. Sci Rep 2015, 5:14237.
130	Li YY, Chung GT, Lui VW, To KF, Ma BB, Chow C, Woo JK, Yip KY, Seo J, Hui EP, et al: Exome and genome sequencing of nasopharynx cancer identifies NF-kappaB pathway activating mutations. Nat Commun 2017, 8:14121.
131	Lim WK, Ong CK, Tan J, Thike AA, Ng CC, Rajasegaran V, Myint SS, Nagarajan S, Nasir ND, McPherson JR, et al: Exome sequencing identifies highly recurrent MED12 somatic mutations in breast fibroadenoma. Nat Genet 2014, 46:877-880.
132	Lim YH, Bacchiocchi A, Qiu J, Straub R, Bruckner A, Bercovitch L, Narayan D, Yale Center for Mendelian G, McNiff J, Ko C, et al: GNA14 Somatic Mutation Causes Congenital and Sporadic Vascular Tumors by MAPK Activation. Am J Hum Genet 2016, 99:443-450.
133	Lin DC, Meng X, Hazawa M, Nagata Y, Varela AM, Xu L, Sato Y, Liu LZ, Ding LW, Sharma A, et al: The genomic landscape of nasopharyngeal carcinoma. Nat Genet 2014, 46:866-871.
134	Lin DC, Hao JJ, Nagata Y, Xu L, Shang L, Meng X, Sato Y, Okuno Y, Varela AM, Ding LW, et al: Genomic and molecular characterization of esophageal squamous cell carcinoma. Nat Genet 2014, 46:467-473.
135	Lipson D, Capelletti M, Yelensky R, Otto G, Parker A, Jarosz M, Curran JA, Balasubramanian S, Bloom T, Brennan KW, et al: Identification of new ALK and RET gene fusions from colorectal and lung cancer biopsies. Nat Med 2012, 18:382-384.
136	Litchfield K, Summersgill B, Yost S, Sultana R, Labreche K, Dudakia D, Renwick A, Seal S, Al-Saadi R, Broderick P, et al: Whole-exome sequencing reveals the mutational spectrum of testicular germ cell tumours. Nat Commun 2015, 6:5973.
137	Liu P, Morrison C, Wang L, Xiong D, Vedell P, Cui P, Hua X, Ding F, Lu Y, James M, et al: Identification of somatic mutations in non-small cell lung carcinomas using whole-exome sequencing. Carcinogenesis 2012, 33:1270-1276.
138	Lohr JG, Stojanov P, Lawrence MS, Auclair D, Chapuy B, Sougnez C, Cruz-Gordillo P, Knoechel B, Asmann YW, Slager SL, et al: Discovery and prioritization of somatic mutations in diffuse large B-cell lymphoma (DLBCL) by whole-exome sequencing. Proc Natl Acad Sci U S A 2012, 109:3879-3884.
139	Love C, Sun Z, Jima D, Li G, Zhang J, Miles R, Richards KL, Dunphy CH, Choi WW, Srivastava G, et al: The genetic landscape of mutations in Burkitt lymphoma. Nat Genet 2012, 44:1321-1325.
140	Lui VW, Hedberg ML, Li H, Vangara BS, Pendleton K, Zeng Y, Lu Y, Zhang Q, Du Y, Gilbert BR, et al: Frequent mutation of the PI3K pathway in head and neck cancer defines predictive biomarkers. Cancer Discov 2013, 3:761-769.
141	Ma X, Liu Y, Liu Y, Alexandrov LB, Edmonson MN, Gawad C, Zhou X, Li Y, Rusch MC, Easton J, et al: Pan-cancer genome and transcriptome analyses of 1,699 paediatric leukaemias and solid tumours. Nature 2018, 555:371-376.
142	Madan V, Shyamsunder P, Han L, Mayakonda A, Nagata Y, Sundaresan J, Kanojia D, Yoshida K, Ganesan S, Hattori N, et al: Comprehensive mutational analysis of primary and relapse acute promyelocytic leukemia. Leukemia 2016, 30:2430.
143	Mao R, Liu J, Liu G, Jin S, Xue Q, Ma L, Fu Y, Zhao N, Xing J, Li L, et al: Whole genome sequencing of matched tumor, adjacent non-tumor tissues and corresponding normal blood samples of hepatocellular carcinoma patients revealed dynamic changes of the mutations profiles during hepatocarcinogenesis. Oncotarget 2017, 8:26185-26199.
144	Mardis ER, Ding L, Dooling DJ, Larson DE, McLellan MD, Chen K, Koboldt DC, Fulton RS, Delehaunty KD, McGrath SD, et al: Recurring mutations found by sequencing an acute myeloid leukemia genome. N Engl J Med 2009, 361:1058-1066.
145	Mareschal S, Dubois S, Viailly PJ, Bertrand P, Bohers E, Maingonnat C, Jais JP, Tesson B, Ruminy P, Peyrouze P, et al: Whole exome sequencing of relapsed/refractory patients expands the repertoire of somatic mutations in diffuse large B-cell lymphoma. Genes Chromosomes Cancer 2016, 55:251-267.
146	Mareschal S, Pham-Ledard A, Viailly PJ, Dubois S, Bertrand P, Maingonnat C, Fontanilles M, Bohers E, Ruminy P, Tournier I, et al: Identification of Somatic Mutations in Primary Cutaneous Diffuse Large B-Cell Lymphoma, Leg Type by Massive Parallel Sequencing. J Invest Dermatol 2017, 137:1984-1994.
147	Mason CC, Khorashad JS, Tantravahi SK, Kelley TW, Zabriskie MS, Yan D, Pomicter AD, Reynolds KR, Eiring AM, Kronenberg Z, et al: Age-related mutations and chronic myelomonocytic leukemia. Leukemia 2016, 30:906-913.
148	Mehine M, Kaasinen E, Makinen N, Katainen R, Kampjarvi K, Pitkanen E, Heinonen HR, Butzow R, Kilpivaara O, Kuosmanen A, et al: Characterization of uterine leiomyomas by whole-genome sequencing. N Engl J Med 2013, 369:43-53.
149	Merlevede J, Droin N, Qin T, Meldi K, Yoshida K, Morabito M, Chautard E, Auboeuf D, Fenaux P, Braun T, et al: Mutation allele burden remains unchanged in chronic myelomonocytic leukaemia responding to hypomethylating agents. Nat Commun 2016, 7:10767.
150	Morin RD, Mendez-Lago M, Mungall AJ, Goya R, Mungall KL, Corbett RD, Johnson NA, Severson TM, Chiu R, Field M, et al: Frequent mutation of histone-modifying genes in non-Hodgkin lymphoma. Nature 2011, 476:298-303.
151	Nagata Y, Kontani K, Enami T, Kataoka K, Ishii R, Totoki Y, Kataoka TR, Hirata M, Aoki K, Nakano K, et al: Variegated RHOA mutations in adult T-cell leukemia/lymphoma. Blood 2016, 127:596-604.
152	Nakamura H, Arai Y, Totoki Y, Shirota T, Elzawahry A, Kato M, Hama N, Hosoda F, Urushidate T, Ohashi S, et al: Genomic spectra of biliary tract cancer. Nat Genet 2015, 47:1003-1010.
153	Nangalia J, Massie CE, Baxter EJ, Nice FL, Gundem G, Wedge DC, Avezov E, Li J, Kollmann K, Kent DG, et al: Somatic CALR mutations in myeloproliferative neoplasms with nonmutated JAK2. N Engl J Med 2013, 369:2391-2405.
154	Network CGAR: Comprehensive genomic characterization defines human glioblastoma genes and core pathways. Nature 2008, 455:1061-1068.
155	Network CGA: Identification of a CpG island methylator phenotype that defines a distinct subgroup of glioma. Cancer Cell 2010, 17:510-522.
156	Network CGAR: Integrated genomic analyses of ovarian carcinoma. Nature 2011, 474:609-615.
157	Network CGAR: Comprehensive molecular characterization of human colon and rectal cancer. Nature 2012, 487:330-337.
158	Network CGAR: Comprehensive genomic characterization of squamous cell lung cancers. Nature 2012, 489:519-525.
159	Network CGAR: Comprehensive molecular portraits of human breast tumours. Nature 2012, 490:61-70.
160	Network CGAR: The somatic genomic landscape of glioblastoma. Cell 2013, 155:462-477.
161	Network CGAR: Comprehensive molecular characterization of clear cell renal cell carcinoma. Nature 2013, 499:43-49.
162	Network CGAR: Genomic and epigenomic landscapes of adult de novo acute myeloid leukemia. N Engl J Med 2013, 368:2059-2074.
163	Network CGAR: Integrated genomic characterization of endometrial carcinoma. Nature 2013, 497:67-73.
164	Network CGAR: Comprehensive molecular profiling of lung adenocarcinoma. Nature 2014, 511:543-550.
165	Network CGAR: Comprehensive molecular characterization of gastric adenocarcinoma. Nature 2014, 513:202-209.
166	Network CGAR: Comprehensive molecular characterization of urothelial bladder carcinoma. Nature 2014, 507:315-322.
167	Network CGAR: Integrated genomic characterization of papillary thyroid carcinoma. Cell 2014, 159:676-690.
168	Network CGAR: The somatic genomic landscape of chromophobe renal cell carcinoma. Cancer Cell 2014, 26:319-330.
169	Network CGAR: Genomic classification of cutaneous melanoma. Cell 2015, 161:1681-1696.
170	Network CGAR: Comprehensive, Integrative Genomic Analysis of Diffuse Lower-Grade Gliomas. N Engl J Med 2015, 372:2481-2498.
171	Network CGAR: Comprehensive genomic characterization of head and neck squamous cell carcinomas. Nature 2015, 517:576-582.
172	Nik-Zainal S, Alexandrov LB, Wedge DC, Van Loo P, Greenman CD, Raine K, Jones D, Hinton J, Marshall J, Stebbings LA, et al: Mutational processes molding the genomes of 21 breast cancers. Cell 2012, 149:979-993.
173	Nik-Zainal S, Davies H, Staaf J, Ramakrishna M, Glodzik D, Zou X, Martincorena I, Alexandrov LB, Martin S, Wedge DC, et al: Landscape of somatic mutations in 560 breast cancer whole-genome sequences. Nature 2016, 534:47-54.
174	Nikolaev SI, Rimoldi D, Iseli C, Valsesia A, Robyr D, Gehrig C, Harshman K, Guipponi M, Bukach O, Zoete V, et al: Exome sequencing identifies recurrent somatic MAP2K1 and MAP2K2 mutations in melanoma. Nat Genet 2012, 44:133-139.
175	Nord KH, Lilljebjorn H, Vezzi F, Nilsson J, Magnusson L, Tayebwa J, de Jong D, Bovee JV, Hogendoorn PC, Szuhai K: GRM1 is upregulated through gene fusion and promoter swapping in chondromyxoid fibroma. Nat Genet 2014, 46:474-477.
176	Ogura K, Hosoda F, Nakamura H, Hama N, Totoki Y, Yoshida A, Ohashi S, Rokutan H, Takai E, Yachida S, et al: Highly recurrent H3F3A mutations with additional epigenetic regulator alterations in giant cell tumor of bone. Genes Chromosomes Cancer 2017, 56:711-718.
177	Ojesina AI, Lichtenstein L, Freeman SS, Pedamallu CS, Imaz-Rosshandler I, Pugh TJ, Cherniack AD, Ambrogio L, Cibulskis K, Bertelsen B, et al: Landscape of genomic alterations in cervical carcinomas. Nature 2014, 506:371-375.
178	Okosun J, Bodor C, Wang J, Araf S, Yang CY, Pan C, Boller S, Cittaro D, Bozek M, Iqbal S, et al: Integrated genomic analysis identifies recurrent mutations and evolution patterns driving the initiation and progression of follicular lymphoma. Nat Genet 2014, 46:176-181.
179	Ong CK, Subimerb C, Pairojkul C, Wongkham S, Cutcutache I, Yu W, McPherson JR, Allen GE, Ng CC, Wong BH, et al: Exome sequencing of liver fluke-associated cholangiocarcinoma. Nat Genet 2012, 44:690-693.
180	Palomero T, Couronne L, Khiabanian H, Kim MY, Ambesi-Impiombato A, Perez-Garcia A, Carpenter Z, Abate F, Allegretta M, Haydu JE, et al: Recurrent mutations in epigenetic regulators, RHOA and FYN kinase in peripheral T cell lymphomas. Nat Genet 2014, 46:166-170.
181	Pan W, Zhou L, Ge M, Zhang B, Yang X, Xiong X, Fu G, Zhang J, Nie X, Li H, et al: Whole exome sequencing identifies lncRNA GAS8-AS1 and LPAR4 as novel papillary thyroid carcinoma driver alternations. Hum Mol Genet 2016, 25:1875-1884.
182	Pandya C, Uzilov AV, Bellizzi J, Lau CY, Moe AS, Strahl M, Hamou W, Newman LC, Fink MY, Antipin Y, et al: Genomic profiling reveals mutational landscape in parathyroid carcinomas. JCI Insight 2017, 2:e92061.
183	Papaemmanuil E, Cazzola M, Boultwood J, Malcovati L, Vyas P, Bowen D, Pellagatti A, Wainscoat JS, Hellstrom-Lindberg E, Gambacorti-Passerini C, et al: Somatic SF3B1 mutation in myelodysplasia with ring sideroblasts. N Engl J Med 2011, 365:1384-1395.
184	Papaemmanuil E, Rapado I, Li Y, Potter NE, Wedge DC, Tubio J, Alexandrov LB, Van Loo P, Cooke SL, Marshall J, et al: RAG-mediated recombination is the predominant driver of oncogenic rearrangement in ETV6-RUNX1 acute lymphoblastic leukemia. Nat Genet 2014, 46:116-125.
185	Parsons DW, Jones S, Zhang X, Lin JC, Leary RJ, Angenendt P, Mankoo P, Carter H, Siu IM, Gallia GL, et al: An integrated genomic analysis of human glioblastoma multiforme. Science 2008, 321:1807-1812.
186	Parsons DW, Li M, Zhang X, Jones S, Leary RJ, Lin JC, Boca SM, Carter H, Samayoa J, Bettegowda C, et al: The genetic landscape of the childhood cancer medulloblastoma. Science 2011, 331:435-439.
187	Pasqualucci L, Dominguez-Sola D, Chiarenza A, Fabbri G, Grunn A, Trifonov V, Kasper LH, Lerach S, Tang H, Ma J, et al: Inactivating mutations of acetyltransferase genes in B-cell lymphoma. Nature 2011, 471:189-195.
188	Pasqualucci L, Trifonov V, Fabbri G, Ma J, Rossi D, Chiarenza A, Wells VA, Grunn A, Messina M, Elliot O, et al: Analysis of the coding genome of diffuse large B-cell lymphoma. Nat Genet 2011, 43:830-837.
189	Patch AM, Christie EL, Etemadmoghadam D, Garsed DW, George J, Fereday S, Nones K, Cowin P, Alsop K, Bailey PJ, et al: Whole-genome characterization of chemoresistant ovarian cancer. Nature 2015, 521:489-494.
190	Paulsson K, Lilljebjorn H, Biloglav A, Olsson L, Rissler M, Castor A, Barbany G, Fogelstrand L, Nordgren A, Sjogren H, et al: The genomic landscape of high hyperdiploid childhood acute lymphoblastic leukemia. Nat Genet 2015, 47:672-676.
191	Peifer M, Fernandez-Cuesta L, Sos ML, George J, Seidel D, Kasper LH, Plenker D, Leenders F, Sun R, Zander T, et al: Integrative genome analyses identify key somatic driver mutations of small-cell lung cancer. Nat Genet 2012, 44:1104-1110.
192	Pena-Llopis S, Vega-Rubin-de-Celis S, Liao A, Leng N, Pavia-Jimenez A, Wang S, Yamasaki T, Zhrebker L, Sivanand S, Spence P, et al: BAP1 loss defines a new class of renal cell carcinoma. Nat Genet 2012, 44:751-759.
193	Pereira B, Chin SF, Rueda OM, Vollan HK, Provenzano E, Bardwell HA, Pugh M, Jones L, Russell R, Sammut SJ, et al: The somatic mutation profiles of 2,433 breast cancers refines their genomic and transcriptomic landscapes. Nat Commun 2016, 7:11479.
194	Petrini I, Meltzer PS, Kim IK, Lucchi M, Park KS, Fontanini G, Gao J, Zucali PA, Calabrese F, Favaretto A, et al: A specific missense mutation in GTF2I occurs at high frequency in thymic epithelial tumors. Nat Genet 2014, 46:844-849.
195	Piazza R, Valletta S, Winkelmann N, Redaelli S, Spinelli R, Pirola A, Antolini L, Mologni L, Donadoni C, Papaemmanuil E, et al: Recurrent SETBP1 mutations in atypical chronic myeloid leukemia. Nat Genet 2013, 45:18-24.
196	Pinto EM, Chen X, Easton J, Finkelstein D, Liu Z, Pounds S, Rodriguez-Galindo C, Lund TC, Mardis ER, Wilson RK, et al: Genomic landscape of paediatric adrenocortical tumours. Nat Commun 2015, 6:6302.
197	Piscuoglio S, Ng CK, Murray MP, Guerini-Rocco E, Martelotto LG, Geyer FC, Bidard FC, Berman S, Fusco N, Sakr RA, et al: The Genomic Landscape of Male Breast Cancers. Clin Cancer Res 2016, 22:4045-4056.
198	Puente XS, Pinyol M, Quesada V, Conde L, Ordonez GR, Villamor N, Escaramis G, Jares P, Bea S, Gonzalez-Diaz M, et al: Whole-genome sequencing identifies recurrent mutations in chronic lymphocytic leukaemia. Nature 2011, 475:101-105.
199	Pugh TJ, Weeraratne SD, Archer TC, Pomeranz Krummel DA, Auclair D, Bochicchio J, Carneiro MO, Carter SL, Cibulskis K, Erlich RL, et al: Medulloblastoma exome sequencing uncovers subtype-specific somatic mutations. Nature 2012, 488:106-110.
200	Pugh TJ, Morozova O, Attiyeh EF, Asgharzadeh S, Wei JS, Auclair D, Carter SL, Cibulskis K, Hanna M, Kiezun A, et al: The genetic landscape of high-risk neuroblastoma. Nat Genet 2013, 45:279-284.
201	Qin HD, Liao XY, Chen YB, Huang SY, Xue WQ, Li FF, Ge XS, Liu DQ, Cai Q, Long J, et al: Genomic Characterization of Esophageal Squamous Cell Carcinoma Reveals Critical Genes Underlying Tumorigenesis and Poor Prognosis. Am J Hum Genet 2016, 98:709-727.
202	Quesada V, Conde L, Villamor N, Ordonez GR, Jares P, Bassaganyas L, Ramsay AJ, Bea S, Pinyol M, Martinez-Trillos A, et al: Exome sequencing identifies recurrent mutations of the splicing factor SF3B1 gene in chronic lymphocytic leukemia. Nat Genet 2012, 44:47-52.
203	Radovich M, Pickering CR, Felau I, Ha G, Zhang H, Jo H, Hoadley KA, Anur P, Zhang J, McLellan M, et al: The Integrated Genomic Landscape of Thymic Epithelial Tumors. Cancer Cell 2018, 33:244-258 e210.
204	Rampias T, Vgenopoulou P, Avgeris M, Polyzos A, Stravodimos K, Valavanis C, Scorilas A, Klinakis A: A new tumor suppressor role for the Notch pathway in bladder cancer. Nat Med 2014, 20:1199-1205.
205	Ramsay AJ, Quesada V, Foronda M, Conde L, Martinez-Trillos A, Villamor N, Rodriguez D, Kwarciak A, Garabaya C, Gallardo M, et al: POT1 mutations cause telomere dysfunction in chronic lymphocytic leukemia. Nat Genet 2013, 45:526-530.
206	Richter J, Schlesner M, Hoffmann S, Kreuz M, Leich E, Burkhardt B, Rosolowski M, Ammerpohl O, Wagener R, Bernhart SH, et al: Recurrent mutation of the ID3 gene in Burkitt lymphoma identified by integrated genome, exome and transcriptome sequencing. Nat Genet 2012, 44:1316-1320.
207	Robertson AG, Shih J, Yau C, Gibb EA, Oba J, Mungall KL, Hess JM, Uzunangelov V, Walter V, Danilova L, et al: Integrative Analysis Identifies Four Molecular and Clinical Subsets in Uveal Melanoma. Cancer Cell 2017, 32:204-220 e215.
208	Robertson AG, Kim J, Al-Ahmadie H, Bellmunt J, Guo G, Cherniack AD, Hinoue T, Laird PW, Hoadley KA, Akbani R, et al: Comprehensive Molecular Characterization of Muscle-Invasive Bladder Cancer. Cell 2017, 171:540-556 e525.
209	Robinson G, Parker M, Kranenburg TA, Lu C, Chen X, Ding L, Phoenix TN, Hedlund E, Wei L, Zhu X, et al: Novel mutations target distinct subgroups of medulloblastoma. Nature 2012, 488:43-48.
210	Robinson DR, Wu YM, Vats P, Su F, Lonigro RJ, Cao X, Kalyana-Sundaram S, Wang R, Ning Y, Hodges L, et al: Activating ESR1 mutations in hormone-resistant metastatic breast cancer. Nat Genet 2013, 45:1446-1451.
211	Robinson D, Van Allen EM, Wu YM, Schultz N, Lonigro RJ, Mosquera JM, Montgomery B, Taplin ME, Pritchard CC, Attard G, et al: Integrative clinical genomics of advanced prostate cancer. Cell 2015, 161:1215-1228.
212	Rokutan H, Hosoda F, Hama N, Nakamura H, Totoki Y, Furukawa E, Arakawa E, Ohashi S, Urushidate T, Satoh H, et al: Comprehensive mutation profiling of mucinous gastric carcinoma. J Pathol 2016, 240:137-148.
213	Rudin CM, Durinck S, Stawiski EW, Poirier JT, Modrusan Z, Shames DS, Bergbower EA, Guan Y, Shin J, Guillory J, et al: Comprehensive genomic analysis identifies SOX2 as a frequently amplified gene in small-cell lung cancer. Nat Genet 2012, 44:1111-1116.
214	Sakata-Yanagimoto M, Enami T, Yoshida K, Shiraishi Y, Ishii R, Miyake Y, Muto H, Tsuyama N, Sato-Otsubo A, Okuno Y, et al: Somatic RHOA mutation in angioimmunoblastic T cell lymphoma. Nat Genet 2014, 46:171-175.
215	Sausen M, Leary RJ, Jones S, Wu J, Reynolds CP, Liu X, Blackford A, Parmigiani G, Diaz LA, Jr., Papadopoulos N, et al: Integrated genomic analyses identify ARID1A and ARID1B alterations in the childhood cancer neuroblastoma. Nat Genet 2013, 45:12-17.
216	Sausen M, Phallen J, Adleff V, Jones S, Leary RJ, Barrett MT, Anagnostou V, Parpart-Li S, Murphy D, Kay Li Q, et al: Clinical implications of genomic alterations in the tumour and circulation of pancreatic cancer patients. Nat Commun 2015, 6:7686.
217	Scelo G, Riazalhosseini Y, Greger L, Letourneau L, Gonzalez-Porta M, Wozniak MB, Bourgey M, Harnden P, Egevad L, Jackson SM, et al: Variation in genomic landscape of clear cell renal cell carcinoma across Europe. Nat Commun 2014, 5:5135.
218	Schramm A, Koster J, Assenov Y, Althoff K, Peifer M, Mahlow E, Odersky A, Beisser D, Ernst C, Henssen AG, et al: Mutational dynamics between primary and relapse neuroblastomas. Nat Genet 2015.
219	Schulze K, Imbeaud S, Letouze E, Alexandrov LB, Calderaro J, Rebouissou S, Couchy G, Meiller C, Shinde J, Soysouvanh F, et al: Exome sequencing of hepatocellular carcinomas identifies new mutational signatures and potential therapeutic targets. Nat Genet 2015, 47:505-511.
220	Schwartzentruber J, Korshunov A, Liu XY, Jones DT, Pfaff E, Jacob K, Sturm D, Fontebasso AM, Quang DA, Tonjes M, et al: Driver mutations in histone H3.3 and chromatin remodelling genes in paediatric glioblastoma. Nature 2012, 482:226-231.
221	Seshagiri S, Stawiski EW, Durinck S, Modrusan Z, Storm EE, Conboy CB, Chaudhuri S, Guan Y, Janakiraman V, Jaiswal BS, et al: Recurrent R-spondin fusions in colon cancer. Nature 2012, 488:660-664.
222	Shain AH, Garrido M, Botton T, Talevich E, Yeh I, Sanborn JZ, Chung J, Wang NJ, Kakavand H, Mann GJ, et al: Exome sequencing of desmoplastic melanoma identifies recurrent NFKBIE promoter mutations and diverse activating mutations in the MAPK pathway. Nat Genet 2015, 47:1194-1199.
223	Siraj AK, Masoodi T, Bu R, Beg S, Al-Sobhi SS, Al-Dayel F, Al-Dawish M, Alkuraya FS, Al-Kuraya KS: Genomic Profiling of Thyroid Cancer Reveals a Role for Thyroglobulin in Metastasis. Am J Hum Genet 2016, 98:1170-1180.
224	Solomon DA, Kim JS, Bondaruk J, Shariat SF, Wang ZF, Elkahloun AG, Ozawa T, Gerard J, Zhuang D, Zhang S, et al: Frequent truncating mutations of STAG2 in bladder cancer. Nat Genet 2013, 45:1428-1430.
225	Stark MS, Woods SL, Gartside MG, Bonazzi VF, Dutton-Regester K, Aoude LG, Chow D, Sereduk C, Niemi NM, Tang N, et al: Frequent somatic mutations in MAP3K5 and MAP3K9 in metastatic melanoma identified by exome sequencing. Nat Genet 2012, 44:165-169.
226	Stephens PJ, Tarpey PS, Davies H, Van Loo P, Greenman C, Wedge DC, Nik-Zainal S, Martin S, Varela I, Bignell GR, et al: The landscape of cancer genes and mutational processes in breast cancer. Nature 2012, 486:400-404.
227	Stieglitz E, Taylor-Weiner AN, Chang TY, Gelston LC, Wang YD, Mazor T, Esquivel E, Yu A, Seepo S, Olsen S, et al: The genomic landscape of juvenile myelomonocytic leukemia. Nat Genet 2015, 47:1326-1333.
228	Stransky N, Egloff AM, Tward AD, Kostic AD, Cibulskis K, Sivachenko A, Kryukov GV, Lawrence MS, Sougnez C, McKenna A, et al: The mutational landscape of head and neck squamous cell carcinoma. Science 2011, 333:1157-1160.
229	Sweeney RT, McClary AC, Myers BR, Biscocho J, Neahring L, Kwei KA, Qu K, Gong X, Ng T, Jones CD, et al: Identification of recurrent SMO and BRAF mutations in ameloblastomas. Nat Genet 2014, 46:722-725.
230	Tan J, Ong CK, Lim WK, Ng CC, Thike AA, Ng LM, Rajasegaran V, Myint SS, Nagarajan S, Thangaraju S, et al: Genomic landscapes of breast fibroepithelial tumors. Nat Genet 2015, 47:1341-1345.
231	Tarpey PS, Behjati S, Cooke SL, Van Loo P, Wedge DC, Pillay N, Marshall J, O'Meara S, Davies H, Nik-Zainal S, et al: Frequent mutation of the major cartilage collagen gene COL2A1 in chondrosarcoma. Nat Genet 2013, 45:923-926.
232	Taylor KR, Mackay A, Truffaux N, Butterfield YS, Morozova O, Philippe C, Castel D, Grasso CS, Vinci M, Carvalho D, et al: Recurrent activating ACVR1 mutations in diffuse intrinsic pontine glioma. Nat Genet 2014, 46:457-461.
233	Tirode F, Surdez D, Ma X, Parker M, Le Deley MC, Bahrami A, Zhang Z, Lapouble E, Grossetete-Lalami S, Rusch M, et al: Genomic landscape of Ewing sarcoma defines an aggressive subtype with co-association of STAG2 and TP53 mutations. Cancer Discov 2014, 4:1342-1353.
234	Togasaki E, Takeda J, Yoshida K, Shiozawa Y, Takeuchi M, Oshima M, Saraya A, Iwama A, Yokote K, Sakaida E, et al: Frequent somatic mutations in epigenetic regulators in newly diagnosed chronic myeloid leukemia. Blood Cancer J 2017, 7:e559.
235	Totoki Y, Tatsuno K, Covington KR, Ueda H, Creighton CJ, Kato M, Tsuji S, Donehower LA, Slagle BL, Nakamura H, et al: Trans-ancestry mutational landscape of hepatocellular carcinoma genomes. Nat Genet 2014, 46:1267-1273.
236	Toy W, Shen Y, Won H, Green B, Sakr RA, Will M, Li Z, Gala K, Fanning S, King TA, et al: ESR1 ligand-binding domain mutations in hormone-resistant breast cancer. Nat Genet 2013, 45:1439-1445.
237	Ungewickell A, Bhaduri A, Rios E, Reuter J, Lee CS, Mah A, Zehnder A, Ohgami R, Kulkarni S, Armstrong R, et al: Genomic analysis of mycosis fungoides and Sezary syndrome identifies recurrent alterations in TNFR2. Nat Genet 2015, 47:1056-1060.
238	Varela I, Tarpey P, Raine K, Huang D, Ong CK, Stephens P, Davies H, Jones D, Lin ML, Teague J, et al: Exome sequencing identifies frequent mutation of the SWI/SNF complex gene PBRM1 in renal carcinoma. Nature 2011, 469:539-542.
239	Viel A, Bruselles A, Meccia E, Fornasarig M, Quaia M, Canzonieri V, Policicchio E, Urso ED, Agostini M, Genuardi M, et al: A Specific Mutational Signature Associated with DNA 8-Oxoguanine Persistence in MUTYH-defective Colorectal Cancer. EBioMedicine 2017, 20:39-49.
240	Waddell N, Pajic M, Patch AM, Chang DK, Kassahn KS, Bailey P, Johns AL, Miller D, Nones K, Quek K, et al: Whole genomes redefine the mutational landscape of pancreatic cancer. Nature 2015, 518:495-501.
241	Wang L, Lawrence MS, Wan Y, Stojanov P, Sougnez C, Stevenson K, Werner L, Sivachenko A, DeLuca DS, Zhang L, et al: SF3B1 and other novel cancer genes in chronic lymphocytic leukemia. N Engl J Med 2011, 365:2497-2506.
242	Wang K, Kan J, Yuen ST, Shi ST, Chu KM, Law S, Chan TL, Kan Z, Chan AS, Tsui WY, et al: Exome sequencing identifies frequent mutation of ARID1A in molecular subtypes of gastric cancer. Nat Genet 2011, 43:1219-1223.
243	Wang L, Tsutsumi S, Kawaguchi T, Nagasaki K, Tatsuno K, Yamamoto S, Sang F, Sonoda K, Sugawara M, Saiura A, et al: Whole-exome sequencing of human pancreatic cancers and characterization of genomic instability caused by MLH1 haploinsufficiency and complete deficiency. Genome Res 2012, 22:208-219.
244	Wang K, Yuen ST, Xu J, Lee SP, Yan HH, Shi ST, Siu HC, Deng S, Chu KM, Law S, et al: Whole-genome sequencing and comprehensive molecular profiling identify new driver mutations in gastric cancer. Nat Genet 2014, 46:573-582.
245	Wang L, Yamaguchi S, Burstein MD, Terashima K, Chang K, Ng HK, Nakamura H, He Z, Doddapaneni H, Lewis L, et al: Novel somatic and germline mutations in intracranial germ cell tumours. Nature 2014, 511:241-245.
246	Wang J, Cazzato E, Ladewig E, Frattini V, Rosenbloom DI, Zairis S, Abate F, Liu Z, Elliott O, Shin YJ, et al: Clonal evolution of glioblastoma under therapy. Nat Genet 2016, 48:768-776.
247	Weaver JM, Ross-Innes CS, Shannon N, Lynch AG, Forshew T, Barbera M, Murtaza M, Ong CA, Lao-Sirieix P, Dunning MJ, et al: Ordering of mutations in preinvasive disease stages of esophageal carcinogenesis. Nat Genet 2014, 46:837-843.
248	Wei X, Walia V, Lin JC, Teer JK, Prickett TD, Gartner J, Davis S, Program NCS, Stemke-Hale K, Davies MA, et al: Exome sequencing identifies GRIN2A as frequently mutated in melanoma. Nat Genet 2011, 43:442-446.
249	Weinreb I, Piscuoglio S, Martelotto LG, Waggott D, Ng CK, Perez-Ordonez B, Harding NJ, Alfaro J, Chu KC, Viale A, et al: Hotspot activating PRKD1 somatic mutations in polymorphous low-grade adenocarcinomas of the salivary glands. Nat Genet 2014, 46:1166-1169.
250	Weisman PS, Ng CK, Brogi E, Eisenberg RE, Won HH, Piscuoglio S, De Filippo MR, Ioris R, Akram M, Norton L, et al: Genetic alterations of triple negative breast cancer by targeted next-generation sequencing and correlation with tumor morphology. Mod Pathol 2016, 29:476-488.
251	Welch JS, Ley TJ, Link DC, Miller CA, Larson DE, Koboldt DC, Wartman LD, Lamprecht TL, Liu F, Xia J, et al: The origin and evolution of mutations in acute myeloid leukemia. Cell 2012, 150:264-278.
252	Witkiewicz AK, McMillan EA, Balaji U, Baek G, Lin WC, Mansour J, Mollaee M, Wagner KU, Koduru P, Yopp A, et al: Whole-exome sequencing of pancreatic cancer defines genetic diversity and therapeutic targets. Nat Commun 2015, 6:6744.
253	Witkowski L, Carrot-Zhang J, Albrecht S, Fahiminiya S, Hamel N, Tomiak E, Grynspan D, Saloustros E, Nadaf J, Rivera B, et al: Germline and somatic SMARCA4 mutations characterize small cell carcinoma of the ovary, hypercalcemic type. Nat Genet 2014, 46:438-443.
254	Wu J, Jiao Y, Dal Molin M, Maitra A, de Wilde RF, Wood LD, Eshleman JR, Goggins MG, Wolfgang CL, Canto MI, et al: Whole-exome sequencing of neoplastic cysts of the pancreas reveals recurrent mutations in components of ubiquitin-dependent pathways. Proc Natl Acad Sci U S A 2011, 108:21188-21193.
255	Wu G, Diaz AK, Paugh BS, Rankin SL, Ju B, Li Y, Zhu X, Qu C, Chen X, Zhang J, et al: The genomic landscape of diffuse intrinsic pontine glioma and pediatric non-brainstem high-grade glioma. Nat Genet 2014, 46:444-450.
256	Wu S, Yang Z, Ye R, An D, Li C, Wang Y, Wang Y, Huang Y, Liu H, Li F, et al: Novel variants in MLL confer to bladder cancer recurrence identified by whole-exome sequencing. Oncotarget 2016, 7:2629-2645.
257	Xia J, Jia P, Hutchinson KE, Dahlman KB, Johnson D, Sosman J, Pao W, Zhao Z: A meta-analysis of somatic mutations from next generation sequencing of 241 melanomas: a road map for the study of genes with potential clinical relevance. Mol Cancer Ther 2014, 13:1918-1928.
258	Yachida S, Wood LD, Suzuki M, Takai E, Totoki Y, Kato M, Luchini C, Arai Y, Nakamura H, Hama N, et al: Genomic Sequencing Identifies ELF3 as a Driver of Ampullary Carcinoma. Cancer Cell 2016, 29:229-240.
259	Yan XJ, Xu J, Gu ZH, Pan CM, Lu G, Shen Y, Shi JY, Zhu YM, Tang L, Zhang XW, et al: Exome sequencing identifies somatic mutations of DNA methyltransferase gene DNMT3A in acute monocytic leukemia. Nat Genet 2011, 43:309-315.
260	Yasumoto M, Sakamoto E, Ogasawara S, Isobe T, Kizaki J, Sumi A, Kusano H, Akiba J, Torimura T, Akagi Y, et al: Muscle RAS oncogene homolog (MRAS) recurrent mutation in Borrmann type IV gastric cancer. Cancer Med 2017, 6:235-244.
261	Yates LR, Gerstung M, Knappskog S, Desmedt C, Gundem G, Van Loo P, Aas T, Alexandrov LB, Larsimont D, Davies H, et al: Subclonal diversification of primary breast cancer revealed by multiregion sequencing. Nat Med 2015.
262	Yoo HY, Sung MK, Lee SH, Kim S, Lee H, Park S, Kim SC, Lee B, Rho K, Lee JE, et al: A recurrent inactivating mutation in RHOA GTPase in angioimmunoblastic T cell lymphoma. Nat Genet 2014, 46:371-375.
263	Yoshida K, Sanada M, Shiraishi Y, Nowak D, Nagata Y, Yamamoto R, Sato Y, Sato-Otsubo A, Kon A, Nagasaki M, et al: Frequent pathway mutations of splicing machinery in myelodysplasia. Nature 2011, 478:64-69.
264	Yuan W, Zhang Z, Dai B, Wei Q, Liu J, Liu Y, Liu Y, He L, Zhou D: Whole-exome sequencing of duodenal adenocarcinoma identifies recurrent Wnt/beta-catenin signaling pathway mutations. Cancer 2016, 122:1689-1696.
265	Zang ZJ, Cutcutache I, Poon SL, Zhang SL, McPherson JR, Tao J, Rajasegaran V, Heng HL, Deng N, Gan A, et al: Exome sequencing of gastric adenocarcinoma identifies recurrent somatic mutations in cell adhesion and chromatin remodeling genes. Nat Genet 2012, 44:570-574.
266	Zhang J, Ding L, Holmfeldt L, Wu G, Heatley SL, Payne-Turner D, Easton J, Chen X, Wang J, Rusch M, et al: The genetic basis of early T-cell precursor acute lymphoblastic leukaemia. Nature 2012, 481:157-163.
267	Zhang J, Wu G, Miller CP, Tatevossian RG, Dalton JD, Tang B, Orisme W, Punchihewa C, Parker M, Qaddoumi I, et al: Whole-genome sequencing identifies genetic alterations in pediatric low-grade gliomas. Nat Genet 2013, 45:602-612.
268	Zhang M, Wang Y, Jones S, Sausen M, McMahon K, Sharma R, Wang Q, Belzberg AJ, Chaichana K, Gallia GL, et al: Somatic mutations of SUZ12 in malignant peripheral nerve sheath tumors. Nat Genet 2014, 46:1170-1172.
269	Zhang L, Chen LH, Wan H, Yang R, Wang Z, Feng J, Yang S, Jones S, Wang S, Zhou W, et al: Exome sequencing identifies somatic gain-of-function PPM1D mutations in brainstem gliomas. Nat Genet 2014, 46:726-730.
270	Zhang J, Fujimoto J, Zhang J, Wedge DC, Song X, Zhang J, Seth S, Chow CW, Cao Y, Gumbs C, et al: Intratumor heterogeneity in localized lung adenocarcinomas delineated by multiregion sequencing. Science 2014, 346:256-259.
271	Zhao S, Bellone S, Lopez S, Thakral D, Schwab C, English DP, Black J, Cocco E, Choi J, Zammataro L, et al: Mutational landscape of uterine and ovarian carcinosarcomas implicates histone genes in epithelial-mesenchymal transition. Proc Natl Acad Sci U S A 2016, 113:12238-12243.
272	Zheng S, Cherniack AD, Dewal N, Moffitt RA, Danilova L, Murray BA, Lerario AM, Else T, Knijnenburg TA, Ciriello G, et al: Comprehensive Pan-Genomic Characterization of Adrenocortical Carcinoma. Cancer Cell 2016, 29:723-736.
273	Zheng H, Dai W, Cheung AK, Ko JM, Kan R, Wong BW, Leong MM, Deng M, Kwok TC, Chan JY, et al: Whole-exome sequencing identifies multiple loss-of-function mutations of NF-kappaB pathway regulators in nasopharyngeal carcinoma. Proc Natl Acad Sci U S A 2016, 113:11283-11288.
274	Youn A, Simon R: Identifying cancer driver genes in tumor genome sequencing studies. Bioinformatics 2011, 27:175-181.
275	Gonzalez-Perez A, Lopez-Bigas N: Functional impact bias reveals cancer drivers. Nucleic Acids Res 2012, 40:e169.
276	Lawrence MS, Stojanov P, Polak P, Kryukov GV, Cibulskis K, Sivachenko A, Carter SL, Stewart C, Mermel CH, Roberts SA, et al: Mutational heterogeneity in cancer and the search for new cancer-associated genes. Nature 2013, 499:214-218.
277	Greenman C, Wooster R, Futreal PA, Stratton MR, Easton DF: Statistical analysis of pathogenicity of somatic mutations in cancer. Genetics 2006, 173:2187-2198.
278	Dees ND, Zhang Q, Kandoth C, Wendl MC, Schierding W, Koboldt DC, Mooney TB, Callaway MB, Dooling D, Mardis ER, et al: MuSiC: identifying mutational significance in cancer genomes. Genome Res 2012, 22:1589-1598.
279	Wood LD, Parsons DW, Jones S, Lin J, Sjoblom T, Leary RJ, Shen D, Boca SM, Barber T, Ptak J, et al: The genomic landscapes of human breast and colorectal cancers. Science 2007, 318:1108-1113.
280	Gonzalez-Perez A, Perez-Llamas C, Deu-Pons J, Tamborero D, Schroeder MP, Jene-Sanz A, Santos A, Lopez-Bigas N: IntOGen-mutations identifies cancer drivers across tumor types. Nat Methods 2013, 10:1081-1082.
281	Wendl MC, Wallis JW, Lin L, Kandoth C, Mardis ER, Wilson RK, Ding L: PathScan: a tool for discerning mutational significance in groups of putative cancer genes. Bioinformatics 2011, 27:1595-1602.
282	Pounds S, Cheng C, Li S, Liu Z, Zhang J, Mullighan C: A genomic random interval model for statistical analysis of genomic lesion data. Bioinformatics 2013, 29:2088-2095.
283	Hua X, Xu H, Yang Y, Zhu J, Liu P, Lu Y: DrGaP: a powerful tool for identifying driver genes and pathways in cancer sequencing studies. Am J Hum Genet 2013, 93:439-451.
284	Trifonov V, Pasqualucci L, Dalla Favera R, Rabadan R: MutComFocal: an integrative approach to identifying recurrent and focal genomic alterations in tumor samples. BMC Syst Biol 2013, 7:25.
285	Vogelstein B, Papadopoulos N, Velculescu VE, Zhou S, Diaz LA, Jr., Kinzler KW. Cancer genome landscapes. Science. 2013;339(6127):1546-58.
286	Wagle N, Berger MF, Davis MJ, Blumenstiel B, Defelice M, Pochanard P, et al. High-throughput detection of actionable genomic alterations in clinical tumor samples by targeted, massively parallel sequencing. Cancer Discov. 2012;2(1):82-93.
